# Supplementary material for: Species-Specific Conservation of Linear Antigenic Sites on Vaccinia Virus A27 Protein Homologs of Orthopoxviruses
Source: Viruses. 2019 May 29;11(6):493. doi: 10.3390/v11060493 (PMC6631127; doi:10.3390/v11060493)
Supplement: Supplementary file 1 [file viruses-11-00493-s001.zip]

Archive with 23 entries (22 files):
- AhsendorfH2019_FigS1.pdf
- __MACOSX/
- __MACOSX/._AhsendorfH2019_FigS1.pdf
- AhsendorfH2019_supp_table4.xlsx
- __MACOSX/._AhsendorfH2019_supp_table4.xlsx
- AhsendorfH2019_FigS3.pdf
- __MACOSX/._AhsendorfH2019_FigS3.pdf
- AhsendorfH2019_FigS2.pdf
- __MACOSX/._AhsendorfH2019_FigS2.pdf
- AhsendorfH2019_supp_table5.xlsx
- __MACOSX/._AhsendorfH2019_supp_table5.xlsx
- AhsendorfH2019_FigS4.pdf
- __MACOSX/._AhsendorfH2019_FigS4.pdf
- AhsendorfH2019_supp_table2.pdf
- __MACOSX/._AhsendorfH2019_supp_table2.pdf
- AhsendorfH2019_supp_table3.pdf
- __MACOSX/._AhsendorfH2019_supp_table3.pdf
- AhsendorfH2019_supp_table1.pdf
- __MACOSX/._AhsendorfH2019_supp_table1.pdf
- AhsendorfH2019_supp_table7.pdf
- __MACOSX/._AhsendorfH2019_supp_table7.pdf
- AhsendorfH2019_supp_table6.pdf
- __MACOSX/._AhsendorfH2019_supp_table6.pdf
