# Supplementary material for: Species-Specific Conservation of Linear Antigenic Sites on Vaccinia Virus A27 Protein Homologs of Orthopoxviruses
Source: Viruses. 2019 May 29;11(6):493. doi: 10.3390/v11060493 (PMC6631127; doi:10.3390/v11060493)
Supplement: Supplementary file 1 [file viruses-11-00493-s001.zip › AhsendorfH2019_supp_table4.xlsx]

## Sheet: Table S4
Table S4 391 amino acid sequences of the OPXV A27 protein homologs available so far in the GenBank, being analyzed with respect to species-specific conservation or variation of the six sequential antigenic sites mapped.
OPXV Species	OPXV Strain/ Isolate	Number	ID Protein	Protein Sequence	Length	Source	Published
				Epitope 4 Epitopes 1A-1D Epitope 5
BPXV	Aur04	1	AAZ42170.1	MDGTLFPGDDDLAIPATEFFSTKAAKKPEAKREAIVKADEDDNEETLKQRLTNLEKKITNVTTKFEQIEKCCKRNDEVLFRLENHAETLRAAMISLAKKIDVQTGRRPYE	110	DQ117952.1	2006-09-22
BPXV	BP4	2	AAZ42169.1	MDGTLFPGDDDLAIPATEFFSTKAAKKPEAKREAIVKADEDDNEETLKQRLTNLEKKITNVTTKFEQIEKCCKRNDEVLFRLENHAETLRAAMISLAKKIDVQTGRRPYE	110	DQ117951.1	2006-09-22
BPXV	Ind99	3	AAZ42172.1	MDGTLFPGDDDLAIPATEFFSTKAAKKPEAKREAIVKADEDDNEETLKQRLTNLEKKITNVTTKFEQIEKCCKRNDEVLFRLENHAETLRAAMISLAKKIDVQTGRRPYE	110	DQ117954.1	2006-09-22
BPXV	Vij96	4	AAZ42171.1	MDGTLFPGDDDLAIPATEFFSTKAAKKPEAKREAIVKADEDDNEETLKQRLTNLEKKITNVTTKFEQIEKCCKRNDEVLFRLENHAETLRAAMISLAKKIDVQTGRRPYE	110	DQ117953.1	2006-09-22
BPXV	Buffalopox virus clone 1	5	ACR15809.1	MDGTLFPGDDDLAIPATEFFSTKAAKKPEAKREAIVKADEDDNEETLKQRLTNLEKKITNVTTKFEQIEKCCKRNDEVLFRLENHAETLRAAMISLAKKIDVQTGRRPYE	110	FJ748495.1	2009-05-23
BPXV	Buffalopox virus clone 2	6	ACR15810.1	MDGTLFPGDDDLAIPATEFFSTKAAKKPEAKREAIVKADEDDNEETLKQRLTNLEKKITNVTTKFEQIEKCCKRNDEVLFRLENHAETLRAAMISLAKKIDVQTGRRPYE	110	FJ748496.1	2009-05-23
BPXV	Pune/09	7	ACZ06589.1	MDGTLFPGDDDLAIPATEFFSTKAAKKPEAKREAIVKADEDDNEETLKQRLTNLEKKITNVTTKFEQIEKCCKRNDEVLFRLESHAETLRAAMISLAKKIDVQTGRRPYE	110	GQ443265.1	2009-11-30
BPXV	Pune/H/09	8	ACZ06590.1	MDGTLFPGDDDLAIPATEFFSTKAAKKPEAKREAIVKADEDDNEETLKQRLTNLEKKITNVTTKFEQIEKCCKRNDEVLFRLENHAETLRAAMISLAKKIDVQTGRRPYE	110	GQ443266.1	2009-11-30
BPXV	SP69 Gujarat/08	9	ACZ28777.1	MDGTLFPGDDDLAIPATEFFSTKAAKKPEAKREAIVKADEDDNEETLKQRLTNLEKKITNVTTKFEQIEKCCKRNDEVLFRLENHVETLRAAMISLAKKIDVQTGRRPYE	110	GQ464367.1	2009-11-30
BPXV	SP70 Hyderabad/08	10	ACZ28778.1	MDGTLFPGDDDLAIPATEFFSTKAAKKPEAKREAIVKADEDDNEETLKQRLTNLEKKITNVTTKFEQIEKCCKRNDEVLFRLENHAETLRAAMISLAKKIDVQTGRRPYE	110	GQ464368.1	2009-11-30
BPXV	SP66 Pune/08	11	ACZ28776.1	MDGTLFPGDDDLAIPATEFFSTKAAKKPEAKREAIVKADEDDNEETLKQRLTNLEKKITNVTTKFEQIEKCCKRNDEVLFRLENHAETLRAAMISLAKKIDVQTGRRPYE	110	GQ464366.1	2009-11-30
BPXV	Bareilly/99	12	AEA02828.1	MDGTLFPGDDDLAIPATEFFSTKAAKKPEAKREAIVKADEDDNEETLKQRLTNLEKKITNVTTKFEQIEKCCKRNDEVLFRLENHAETLRAAMISLAKKIDVQTGRRPYE	110	HM008906.1	2011-03-31
BPXV	Bareilly/00	13	AEA02829.1	MDGTLFPGDDDLAIPATEFFSTKAAKKPEAKREAIVKADEDDNEETLKQRLTNLEKKITNVTTKFEQIEKCCKRNDEVLFRLENHAETLRAAMISLAKKIDVQTGRRPYE	110	HM008907.1	2011-03-31
BPXV	Bangalore/03	14	AEA02836.1	MDGTLFPGDDDLAIPATEFFSTKAAKKPEAKREAIVKADEDDNEETLKQRLTNLEKKITNVTTKFEQIEKCCKRNDEVLFRLENHAETLRAAMISLAKKIDVQTGRRPYE	110	AEA02836.1	2011-03-31
BPXV	Bangalore/09	15	AEA02832.1	MDGTLFPGDDDLAIPATEFFSTKAAKKPEAKREAIVKADEDDNEETLKQRLTNLEKKITNVTTKFEQIEKCCKRNDEVLFRLENHAETLRAAMISLAKKIDVQTGRRPYE	110	HM008910.1	2011-03-31
BPXV	Vij/97	16	AEA02830.1	MDGTLFPGDDDLAIPATEFFSTKAAKKPEAKREAIVKADEDDNEETLKQRLTNLEKKITNVTTKFEQIEKCCKRNDEVLFRLENHAETLRAAMISLAKKIDVQTGRRPYE	110	HM008908.1	2011-03-31
BPXV	Krisna/07	17	AEA02827.1	MDGTLFPGDDDLAIPATEFFSTKAAKKPEAKREAIVKADEDDNEETLKQRLTNLEKKITNVTTKFEQIEKCCKRNDEVLFRLENHAETLRAAMISLAKKIDVQTGRRPYE	110	HM008905.1	2011-03-31
BPXV	Nel/06	18	AEA02826.1	MDGTLFPGDDDLAIPATEFFSTKAAKKPEAKREAIVKADEDDNEETLKQRLTNLEKKITNVTTKFEQIEKCCKRNDEVLFRLENHAETLRAAMISLAKKIDVQTGRRPYE	110	HM008904.1	2011-03-31
BPXV	Pune 1/04	19	AEA02824.1	MDGTLFPGDDDLAIPATEFFSTKAAKKPEAKREAIVKADEDDNEETLKQRLTNLEKKITNVTTKFEQIEKCCKRNDEVLFRLENHAETLRAAMISLAKKIDVQTGRRPYE	110	HM008902.1	2011-03-31
BPXV	Pune 2/04	20	AEA02825.1	MDGTLFPGDDDLAIPATEFFSTKAAKKPEAKREAIVKADEDDNEETLKQRLTNLEKKITNVTTKFEQIEKCCKRNDEVLFRLENHAETLRAAMISLAKKIDVQTGRRPYE	110	HM008903.1	2011-03-31
BPXV	Pune/06	21	AEA02831.1	MDGTLFPGDDDLAIPATEFFSTKAAKKPEAKREAIVKADEDDNEETLKQRLTNLEKKITNVTTKFEQIEKCCKRNDEVLFRLENHVETLRAAMISLAKKIDVQTGRRPYE	110	HM008909.1	2011-03-31
BPXV	Pune/07	22	AEA02835.1	MDGTLFPGDDDLAIPATEFFSTKAAKKPEAKREAIVKADEDDNEETLKQRLTNLEKKITNVTTKFEQIEKCCKRNDEVLFRLENHAETLRAAMISLAKKIDVQTGRRPYE	110	HM008913.1	2011-03-31
BPXV	Karachi 2005	23	AVO21155.1	MDGTLFPGDDDLAIPATEFFSTKAAKKPEAKREAIVKADEDDNEETLKQRLTNLEKKITNVTTKFEQIEKCCKRNDEVLFRLENHAETLRAAMISLAKKIDVQTGRRPYE	110	MG599038.1	2018-03-21
BPXV	SP56 BPXV Izatnagar/08	24	ACZ28775.1	MDGTLFPGDDDLATPATEFFSTKAAKKPEAKREAIVKADEDDNEETLKQRLTNLEKKITNVTTKFEQIEKCCKRNDEVLFRLENHAETLRAAMISLAKKIDVQTGRRPYE	110	GQ464365.1	2009-11-30
BPXV	Pune/milk	25	AEA02833.1	MDGTLFPGDDDLATPATEFFSTKAAKKPEAKREAIVKADEDDNEETLKQRLTNLEKKITNVTTKFEQIEKCCKRNDEVLFRLENHAETLRAAMISLAKKIDVQTGRRPYE	110	HM008911.1	2011-03-31
BPXV	Hyd 17/04	26	AEA02834.1	MDGTLFPGDDDLATPATEFFSTKAAKKPEAKREAIVKADEDDNEETLKQRLTNLEKKITNVTTKFEQIEKCCKRNDEVLFRLENHAETLRAAMISLAKKIDVQTGRRPYE	110	HM008912.1	2011-03-31
				Epitope 4 Epitopes 1A-1D Epitope 5
CMLV	CMS	1	AAG37638.1	MDGTLFPGDDDLAIPATEFFSTKAAKKPEAKREAIIKADGDDNEETLKQRLTNLEKKITNVTTKFEQIEKCCKRNDEVLFRLENHAETLRAAMISLAKKIDVQTGRRPYDNLTLLFN	117	AY009089.1	2002-07-30
CMLV	Cp-1	2	CAA52999.1	MDGTLFPGDDDLAIPATEFFSTKAAKKPEAKREAIIKADGDDNEETLKQRLTNLEKKITNVTTKFEQIEKCCKRNDEVLFRLENHAETLRAAMISLAKKIDVQTGRRPYDNLTLLFN	117	X75156.1	2002-07-31
CMLV	M-96	3	AAL73853.1	MDGTLFPGDDDLAIPATEFFSTKAAKKPEAKREAIIKADGDDNEETLKQRLTNLEKKITNVTTKFEQIEKCCKRNDEVLFRLENHAETLRAAMISLAKKIDVQTGRRPYDNLTLLFN	117	AF438165.1	2003-06-16
CMLV	Cp-1	4	AAP48881.1	MDGTLFPGDDDLAIPATEFFSTKAAKKPEAKREAIIKADGDDNEETLKQRLTNLEKKITNVTTKFEQIEKCCKRNDEVLFRLENHAETLRAAMISLAKKIDVQTGRRPYDNLTLLFN	117	AY223496.1	2004-05-12
CMLV	NIGER	5	AAQ72915.1	MDGTLFPGDDDLAIPATEFFSTKAAKKPEAKREAIIKADGDDNEETLKQRLTNLEKKITNVTTKFEQIEKCCKRNDEVLFRLENHAETLRAAMISLAKKIDVQTGRRPYDNLTLLFN	117	AY299081.1	2004-06-30
CMLV	SAUDI	6	AAQ72916.1	MDGTLFPGDDDLAIPATEFFSTKAAKKPEAKREAIIKADGDDNEETLKQRLTNLEKKITNVTTKFEQIEKCCKRNDEVLFRLENHAETLRAAMISLAKKIDVQTGRRPYDNLTLLFN	117	AY299082.1	2004-06-30
CMLV	MAURETANIA	7	AAQ72917.1	MDGTLFPGDDDLAIPATEFFSTKAAKKPEAKREAIIKADGDDNEETLKQRLTNLEKKITNVTTKFEQIEKCCKRNDEVLFRLENHAETLRAAMISLAKKIDVQTGRRPYDNLTLLFN	117	AY299083.1	2004-06-30
CMLV	CP-14	8	AAQ72918.1	MDGTLFPGDDDLAIPATEFFSTKAAKKPEAKREAIIKADGDDNEETLKQRLTNLEKKITNVTTKFEQIEKCCKRNDEVLFRLENHAETLRAAMISLAKKIDVQTGRRPYDNLTLLFN	117	AY299084.1	2004-06-30
CMLV	CP-5	9	AAQ72919.1	MDGTLFPGDDDLAIPATEFFSTKAAKKPEAKREAIIKADGDDNEETLKQRLTNLEKKITNVTTKFEQIEKCCKRNDEVLFRLENHAETLRAAMISLAKKIDVQTGRRPYDNLTLLFN	117	AY299085.1	2004-06-30
CMLV	CP-202/95H	10	AAQ72920.1	MDGTLFPGDDDLAIPATEFFSTKAAKKPEAKREAIIKADGDDNEETLKQRLTNLEKKITNVTTKFEQIEKCCKRNDEVLFRLENHAETLRAAMISLAKKIDVQTGRRPYDNLTLLFN	117	AY299086.1	2004-06-30
CMLV	CP-1260	11	AAQ72921.1	MDGTLFPGDDDLAIPATEFFSTKAAKKPEAKREAIIKADGDDNEETLKQRLTNLEKKITNVTTKFEQIEKCCKRNDEVLFRLENHAETLRAAMISLAKKIDVQTGRRPYDNLTLLFN	117	AY299087.1	2004-06-30
CMLV	DEL09	12	ACV88142.1	MDGTLFPGDDDLAIPATEFFSTKAAKKPEAKREAIIKADGDDNEETLKQRLTNLEKKITNVTTKFEQIEKCCKRNDEVLFRLENHAETLRAAMISLAKKIDVQTGRRPYE	110	GQ465930.1	2011-08-16
CMLV	BAR09	13	ACV88140.1	MDGTLFPGDDDLAIPATEFFSTKAAKKPEAKREAIIKADGDDNEETLKQRLTNLEKKITNVTTKFEQIEKCCKRNDEVLFRLENHAETLRAAMVSLAKKIDVQTGRRPYE	110	GQ465928.1	2011-08-16
CMLV	JSL09	14	ACV88141.1	MDGTLFPGDDDLAIPATEFFSTKAAKKPEAKREAIIKADGDDNEETLKQRLTNLEKKITNVTTKFEQIEKCCKRNDEVLFRLENHAETLRAAMISLAKKIDVQTGRRPYE	110	GQ465929.1	2011-08-16
CMLV	Al-Ahsaa	15	AEX54892.1	DLAIPATEFFSTKAAKKPEAKREAIIKADGDDNEETLKQRLTNLEKKITNVTTKFEQIEKCCKRNDEVLFRLENHAETLRAAMISLAKKIDVQTGRRPYE	110	JN805951.1	2012-01-15
CMLV	M-96	16	NP_570536.1	MDGTLFPGDDDLAIPATEFFSTKAAKKPEAKREAIIKADGDDNEETLKQRLTNLEKKITNVTTKFEQIEKCCKRNDEVLFRLENHAETLRAAMISLAKKIDVQTGRRPYDNLTLLFN	117	NC_003391.1	2012-11-22
CMLV	0408151v	17	AKU40516.1	MDGTLFPGDDDLAIPATEFFSTKAAKKPEAKREAIIKADGDDNEETLKQRLTNLEKKITNVTTKFEQIEKCCKRNDEVLFRLENHAETLRAAMISLAKKIDVQTGRRPYDNLTLLFN	117	KP768318.1	2015-08-09
CMLV	BAR09	18	ACV88139.1	MDGTLFPGDDDLAIPATEFFSTKAAKRPEAKREAIIKADGDDNEETLKQRLTNLEKKITNVTTKFEQIEKCCKRNDEVLFRLENHAETLRAAMISLAKKIDVQTGRRPYE	110	GQ465927.1	2011-08-16
				Epitope 4 Epitopes 1A-1D Epitope 5
CPXV	GRI-90	1	CAB11758.1	MDGTLFPGDDDLAIPATEFFSTKAAKKPEAKREAIVKADGDDNEETLKQRLTNLEKKITNVTTKFEQIEKCCKRNDEVLFRLENHAETLRAAMISLAKKIDVQTGRRPYE	110	Z99060.1	2003-03-19
CPXV	98/5	2	AAP48885.1	MDGTLFPGDDDLAIPATEFFSTKAAKKPEAKREAIVKADGDDNEETLKQRLTNLEKKITNVTTKFEQIEKCCKRNDEVLFRLENHAETLRAAMISLAKKIDVQTGRRPYE	110	AY223500.1	2004-05-12
CPXV	EP-5	3	AAP48882.1	MDGTLFPGDDDLAIPATEFFSTKAAKKPEAKREAIVKADGDDNEETLKQRLTNLEKKITNVTTKFEQIEKCCKRNDEVLFRLENHAETLRAAMISLAKKIDVQTGRRPYE	110	AY223497.1	2004-05-12
CPXV	EXP-GR	4	AAP48884.1	MDGTLFPGDDDLAIPATEFFSTKAAKKPEAKREAIVKADGDDNEETLKQRLTNLEKKITNVTTKFEQIEKCCKRNDEVLFRLENHAETLRAAMISLAKKIDVQTGRRPYE	110	AY223499.1	2004-05-12
CPXV	Revin	5	AAP48883.1	MDGTLFPGDDDLAIPATEFFSTKAAKKPEAKREAIVKADGDDNEETLKQRLTNLEKKITNVTTKFEQIEKCCKRNDEVLFRLENHAETLRAAMISLAKKIDVQTGRRPYE	110	AY223498.1	2004-05-12
CPXV	EP-1	6	AAQ72874.1	MDGTLFPGDDDLAIPATEFFSTKAAKKPEAKREAIVKADGDDNEETLKQRLTNLEKKITNVTTKFEQIEKCCKRNDEVLFRLENHAETLRAAMISLAKKIDVQTGRRPYE	110	AY299040.1	2004-06-30
CPXV	EP-3	7	AAQ72877.1	MDGTLFPGDDDLAIPATEFFSTKAAKKPEAKREAIVKADGDDNEETLKQRLTNLEKKITNVTTKFEQIEKCCKRNDEVLFRLENHAETLRAAMISLAKKIDVQTGRRPYE	110	AY299043.1	2004-06-30
CPXV	EP-5	8	AAQ72876.1	MDGTLFPGDDDLAIPATEFFSTKAAKKPEAKREAIVKADGDDNEETLKQRLTNLEKKITNVTTKFEQIEKCCKRNDEVLFRLENHAETLRAAMISLAKKIDVQTGRRPYE	110	AY299042.1	2004-06-30
CPXV	EP-7	9	AAQ72878.1	MDGTLFPGDDDLAIPATEFFSTKAAKKPEAKREAIVKADGDDNEETLKQRLTNLEKKITNVTTKFEQIEKCCKRNDEVLFRLENHAETLRAAMISLAKKIDVQTGRRPYE	110	AY299044.1	2004-06-30
CPXV	EP-8	10	AAQ72879.1	MDGTLFPGDDDLAIPATEFFSTKAAKKPEAKREAIVKADGDDNEETLKQRLTNLEKKITNVTTKFEQIEKCCKRNDEVLFRLENHAETLRAAMISLAKKIDVQTGRRPYE	110	AY299045.1	2004-06-30
CPXV	28-00	11	AAQ72880.1	MDGTLFPGDDDLAIPATEFFSTKAAKKPEAKREAIVKADGDDNEETLKQRLTNLEKKITNVTTKFEQIEKCCKRNDEVLFRLENHAETLRAAMISLAKKIDVQTGRRPYE	110	AY299046.1	2004-06-30
CPXV	FINNLAND	12	AAQ72914.1	MDGTLFPGDDDLAIPATEFFSTKAAKKPEAKREAIVKADGDDNEETLKQRLTNLEKKITNVTTKFEQIEKCCKRNDEVLFRLENHAETLRAAMISLAKKIDVQTGRRPYE	110	AY299080.1	2004-06-30
CPXV	OPV-89-1	13	AAQ72887.1	MDGTLFPGDDDLAIPATEFFSTKAAKKPEAKREAIVKADGDDNEETLKQRLTNLEKKITNVTTKFEQIEKCCKRNDEVLFRLENHAETLRAAMISLAKKIDVQTGRRPYE	110	AY299053.1	2004-06-30
CPXV	OPV-98-2	14	AAQ72881.1	MDGTLFPGDDDLAIPATEFFSTKAAKKPEAKREAIVKADGDDNEETLKQRLTNLEKKITNVTTKFEQIEKCCKRNDEVLFRLENHAETLRAAMISLAKKIDVQTGRRPYE	110	AY299047.1	2004-06-30
CPXV	OPV-99-1	15	AAQ72882.1	MDGTLFPGDDDLAIPATEFFSTKAAKKPEAKREAIVKADGDDNEETLKQRLTNLEKKITNVTTKFEQIEKCCKRNDEVLFRLENHAETLRAAMISLAKKIDVQTGRRPYE	110	AY299048.1	2004-06-30
CPXV	RAT-MOSCOW	16	AAQ72875.1	MDGTLFPGDDDLAIPATEFFSTKAAKKPEAKREAIVKADGDDNEETLKQRLTNLEKKITNVTTKFEQIEKCCKRNDEVLFRLENHAETLRAAMISLAKKIDVQTGRRPYE	110	AY299041.1	2004-06-30
CPXV	GRI-90	17	CAD90695.1	MDGTLFPGDDDLAIPATEFFSTKAAKKPEAKREAIVKADGDDNEETLKQRLTNLEKKITNVTTKFEQIEKCCKRNDEVLFRLENHAETLRAAMISLAKKIDVQTGRRPYE	110	X94355.2	2005-04-18
CPXV	Austria 1999	18	ADZ24156.1	MDGTLFPGDDDLAIPATEFFSTKAAKKPEAKREAIVKADGDDNEETLKQRLTNLEKKITNVTTKFEQIEKCCKRNDEVLFRLENHAETLRAAMISLAKKIDVQTGRRPYE	110	HQ407377.1	2011-08-09
CPXV	Finland_2000_MAN	19	ADZ29269.1	MDGTLFPGDDDLAIPATEFFSTKAAKKPEAKREAIVKADGDDNEETLKQRLTNLEKKITNVTTKFEQIEKCCKRNDEVLFRLENHAETLRAAMISLAKKIDVQTGRRPYE	110	HQ420893.1	2011-08-09
CPXV	Germany_1998_2	20	ADZ30126.1	MDGTLFPGDDDLAIPATEFFSTKAAKKPEAKREAIVKADGDDNEETLKQRLTNLEKKITNVTTKFEQIEKCCKRNDEVLFRLENHAETLRAAMISLAKKIDVQTGRRPYE	110	HQ420897.1	2011-08-09
CPXV	HumGri07/1	21	AGZ01459.1	MDGTLFPGDDDLAIPATEFFSTKAAKKPEAKREAIVKADGDDNEETLKQRLTNLEKKITNVTTKFEQIEKCCKRNDEVLFRLENHAETLRAAMISLAKKIDVQTGRRPYE	110	KC813511.1	2013-11-03
CPXV	EleGri07/1	22	AGZ00616.1	MDGTLFPGDDDLAIPATEFFSTKAAKKPEAKREAIVKADGDDNEETLKQRLTNLEKKITNVTTKFEQIEKCCKRNDEVLFRLENHAETLRAAMISLAKKIDVQTGRRPYE	110	KC813507.1	2013-11-03
CPXV	HumAac09/1	23	AGZ00825.1	MDGTLFPGDDDLAIPATEFFSTKAAKKPEAKREAIVKADGDDNEETLKQRLTNLEK_ITNVTTKFEQIEKCCKRNDEVLFRLENHAETLRAAMISLAKKIDVQTGRRPYE	109	KC813508.1	2013-11-03
CPXV	HumGra07/1	24	AGZ01246.1	MDGTLFPGDDDLAIPATEFFSTKAAKKPEAKREAIVKADGDDNEETLKQRLTNLEKKITNVTTKFEQIEKCCKRNDEVLFRLENHAETLRAAMISLAKKIDVQTGRRPYE	110	KC813510.1	2013-11-03
CPXV	HumKre08/1	25	AGZ01668.1	MDGTLFPGDDDLAIPATEFFSTKAAKKPEAKREAIVKADGDDNEETLKQRLTNLEKKITNVTTKFEQIEKCCKRNDEVLFRLENHAETLRAAMISLAKKIDVQTGRRPYE	110	KC813512.1	2013-11-03
CPXV	HumLit08/1	26	AGY97627.1	MDGTLFPGDDDLAIPATEFFSTKAAKKPEAKREAIVKADGDDNEETLKQRLTNLEKKITNVTTKFEQIEKCCKRNDEVLFRLENHAETLRAAMISLAKKIDVQTGRRPYE	110	KC813493.1	2013-11-03
CPXV	RatAac09/1	27	AGY99343.1	MDGTLFPGDDDLAIPATEFFSTKAAKKPEAKREAIVKADGDDNEETLKQRLTNLEKKITNVTTKFEQIEKCCKRNDEVLFRLENHAETLRAAMISLAKKIDVQTGRRPYE	110	KC813501.1	2013-11-03
CPXV	RatGer09/1	28	AGY99763.1	MDGTLFPGDDDLAIPATEFFSTKAAKKPEAKREAIVKADGDDNEETLKQRLTNLEKKITNVTTKFEQIEKCCKRNDEVLFRLENHAETLRAAMISLAKKIDVQTGRRPYE	110	KC813503.1	2013-11-03
CPXV	RatKre08/2	29	AGZ00194.1	MDGTLFPGDDDLAIPATEFFSTKAAKKPEAKREAIVKADGDDNEETLKQRLTNLEKKITNVTTKFEQIEKCCKRNDEVLFRLENHAETLRAAMISLAKKIDVQTGRRPYE	110	KC813505.1	2013-11-03
CPXV	CEPAD332	30	AHB89673.1	MDGTLFPGDDDLAIPATEFFSTKAAKKPEAKREAIVKADGDDNEETLKQRLTNLEKKITNVTTKFEQIEKCCKRNDEVLFRLENHAETLRAAMISLAKKIDVQTGRRPYE	110	KC592404.1	2013-12-28
CPXV	CEPAD333	31	AHB89677.1	MDGTLFPGDDDLAIPATEFFSTKAAKKPEAKREAIVKADGDDNEETLKQRLTNLEKKITNVTTKFEQIEKCCKRNDEVLFRLENHAETLRAAMISLAKKIDVQTGRRPYE	110	KC592406.1	2013-12-28
CPXV	CEPAD336	32	AHB89674.1	MDGTLFPGDDDLAIPATEFFSTKAAKKPEAKREAIVKADGDDNEETLKQRLTNLEKKITNVTTKFEQIEKCCKRNDEVLFRLENHAETLRAAMISLAKKIDVQTGRRPYE	110	KC592405.1	2013-12-28
CPXV	RatPox09	33	CRL86650.1	MDGTLFPGDDDLAIPATEFFSTKAAKKPEAKREAIVKADGDDNEETLKQRLTNLEKKITNVTTKFEQIEKCCKRNDEVLFRLENHAETLRAAMISLAKKIDVQTGRRPYE	110	LN864565.1	2015-09-03
CPXV	Ger/2017/Alpaca2	34	SPQ84369.1	MDGTLFPGDDDLAIPATEFFSTKAAKKPEAKREAIVKADGDDNEETLKQRLTNLEKKITNVTTKFEQIEKCCKRNDEVLFRLENHAETLRAAMISLAKKIDVQTGRRPYE	110	LT896732.2	2018-06-15
CPXV	Ger/2015/Human2	35	SPN69117.1	MDGTLFPGDDDLAIPATEFFSTKAAKKPEAKREAIVKADGDDNEETLKQRLTNLEKKITNVTTKFEQIEKCCKRNDEVLFRLENHAETLRAAMISLAKKIDVQTGRRPYE	110	LT993232.1	2018-06-15
CPXV	Ger/2015/Prairie-dog	36	SPN68837.1	MDGTLFPGDDDLAIPATEFFSTKAAKKPEAKREAIVKADGDDNEETLKQRLTNLEKKITNVTTKFEQIEKCCKRNDEVLFRLENHAETLRAAMISLAKKIDVQTGRRPYE	110	LT993231.1	2018-06-15
CPXV	Ger/2017/Alpaca1	37	SPN68556.1	MDGTLFPGDDDLAIPATEFFSTKAAKKPEAKREAIVKADGDDNEETLKQRLTNLEKKITNVTTKFEQIEKCCKRNDEVLFRLENHAETLRAAMISLAKKIDVQTGRRPYE	110	LT993230.1	2018-06-15
CPXV	Ger/2017/common vole FMEimka	38	SPN68277.1	MDGTLFPGDDDLAIPATEFFSTKAAKKPEAKREAIVKADGDDNEETLKQRLTNLEKKITNVTTKFEQIEKCCKRNDEVLFRLENHAETLRAAMISLAKKIDVQTGRRPYE	110	LT993228.1	2018-06-15
CPXV	Ger/2007/Vole	39	SNB49364.1	MDGTLFPGDDDLAIPATEFFSTKAAKKPEAKREAIVKADGDDNEETLKQRLTNLEKKITNVTTKFEQIEKCCKRNDEVLFRLENHAETLRAAMISLAKKIDVQTGRRPYE	110	LT896722.1	2018-06-15
CPXV	89Lcow	40	ABD36429.1	KPEAKREAIVKADGDDNEETLKQRLTNLEKKITNVTTKFEQIEKCCKRNDEV	52	DQ385058.1	2016-07-26
CPXV	A280	41	ABD37539.1	KPEAKREAIVKADGDENEETLKQRLTNLEKKITNVTTKFEQIEKCCKRNDEV	52	DQ374558.1	2016-07-26
CPXV	Kostroma_2015	42	AQQ13014.1	MDGTLFPGDDDLAIPATEFFSTKAAKKPEAKREAIVKADGDDNEETLKQRLTNLEKKITNVTTKFEQIEKCCKRNDEVLFRLENHAETLRAAMISLAKKIDVQTGRRPYE	110	KY369926.1	2017-02-20
CPXV	Germany_1971_EP1	43	ARB50380.1	MDGTLFPGDDDLAIPATEFFSTKAAKKPEAKREAIVKADGDDNEETLKQRLTNLEKKITNVTTKFEQIEKCCKRNDEVLFRLENHAETLRAAMISLAKKIDVQTGRRPYE	110	KY463519.1	2017-04-02
CPXV	Ger/2017/Alpaca2	44	SNB49500.1	MDGTLFPGDDDLAIPATEFFSTKAAKKPEAKREAIVKADGDDNEETLKQRLTNLEKKITNVTTKFEQIEKCCKRNDEVLFRLENHAETLRAAMISLAKKIDVQTGRRPYE	110	LT896732.1	2017-06-23
CPXV	Ger/2012/Alpaca	45	SNB50568.1	MDGTLFPGDDDLAIPATEFFSTKAAKKPEAKREAIVKADGDDNEETLKQRLTNLEKKITNVTTKFEQIEKCCKRNDEVLFRLENHAETLRAAMISLAKKIDVQTGRRPYE	110	LT896726.1	2018-06-15
CPXV	Ger/2015/Human1	46	SNB53463.1	MDGTLFPGDDDLAIPATEFFSTKAAKKPEAKREAIVKADGDDNEETLKQRLTNLEKKITNVTTKFEQIEKCCKRNDEVLFRLENHAETLRAAMISLAKKIDVQTGRRPYE	110	LT896720.1	2018-06-15
CPXV	Ger/2015/Cat2	47	SNB69057.1	MDGTLFPGDDDLAIPATEFFSTKAAKKPEAKREAIVKADGDDNEETLKQRLTNLEKKITNVTTKFEQIEKCCKHNDEVLFRLENHAETLRAAMISLAKKIDVQTGRRPYE	110	LT896727.1	2018-06-15
CPXV	Ger/2015/Cat3	48	SNB51754.1	MDGTLFPGDDDLAIPATEFFSTKAAKKPEAKREAIVKADGDDNEETLKQRLTNLEKKITNVTTKFEQIEKCCKRNDEVLFRLENHAETLRAAMISLAKKIDVQTGRRPYE	110	LT896733.1	2018-06-15
CPXV	Ger/2015/Cat4	49	SNB50797.1	MDGTLFPGDDDLAIPATEFFSTKAAKKPEAKREAIVKADGDDNEETLKQRLTNLEKKITNVTTKFEQIEKCCKRNDEVLFRLENHAETLRAAMISLAKKIDVQTGRRPYE	110	LT896731.1	2018-06-15
CPXV	Ger/2014/Cat2	50	SNB56801.1	MDGTLFPGDDDLAIPATEFFSTKAAKKPEAKREAIVKADGDDNEETLKQRLTNLEKKITNVTTKFEQIEKCCKRNDEVLFRLENHAETLRAAMISLAKKIDVQTGRRPYE	110	LT896725.1	2018-06-15
CPXV	Ger/2010/Cat	51	SNB50433.1	MDGTLFPGDDDLAIPATEFFSTKAAKKPEAKREAIVKADGDDNEETLKQRLTNLEKKITNVTTKFEQIEKCCKRNDEVLFRLENHAETLRAAMISLAKKIDVQTGRRPYE	110	LT896729.1	2018-06-15
CPXV	Ger/2010/Racoon	52	SNB48328.1	MDGTLFPGDDDLAIPATEFFSTKAAKKPEAKREAIVKADGDDNEETLKQRLTNLEKKITNVTTKFEQIEKCCKRNDEVLFRLENHAETLRAAMISLAKKIDVQTGRRPYE	110	LT896730.1	2018-06-15
CPXV	Ger 2010 MKY	53	SNB54163.1	MDGTLFPGDDDLAIPATEFFSTKAAKKPEAKREAIVKADGDENEETLKQRLTNLEKKITNVTTKFEQIEKCCKRNDEVLFRLESHAETLRAAMISLAKKIDVQTGRRPYE	110	LT896721.1	2018-06-15
CPXV	Brighton	54	CAA53001.1	MDGTLFPGDDDLAIPATEFFSTKAAKKPEAKREAIVKAEGDDNEETLKQRLTNLEKKITNVTTKFEQIEKCCKRNDEVLFRLENHAETLRAAMISLAKKIDVQTGRRPYE	110	X75158.1	2002-07-31
CPXV	Hamburg-1985	55	CAB11760.1	MDGTLFPGDDDLAIPATEFFSTKAAKKPEAKREAIVKAEGDDNEETLKQRLTNLEKKITNVTTKFEQIEKCCKRNDEVLFRLENHAETLREAMISLAKEIDVQTGRRPYE	110	Z99062.1	2003-03-19
CPXV	Brighton	56	AAP48887.1	MDGTLFPGDDDLAIPATEFFSTKAAKKPEAKREAIVKAEGDDNEETLKQRLTNLEKKITNVTTKFEQIEKCCKRNDEVLFRLENHAETLRAAMISLAKKIDVQTGRRPYE	110	AY223502.1	2004-05-12
CPXV	EP-2	57	AAP48889.1	MDGTLFPGDDDLAIPATEFFSTKAAKKPEAKREAIVKAEGDDNEETLKQRLTNLEKKITNVTTKFEQIEKCCKRNDEVLFRLENHAETLRAAMISLAKKIDVQTGRRPYE	110	AY223504.1	2004-05-12
CPXV	EP-4	58	AAP48886.1	MDGTLFPGDDDLAIPATEFFSTKAAKKPEAKREAIVKAEGDDNEETLKQRLTNLEKKITNVTTKFEQIEKCCKRNDEVLFRLENHAETLRAAMISLAKKIDVQTGRRPYE	110	AY223501.1	2004-05-12
CPXV	OPV-89-3	59	AAQ72892.1	MDGTLFPGDDDLAIPATEFFSTKAAKKPEAKREAIVKAEGDDNEETLKQRLTNLEKKITNVTTKFEQIEKCCKRNDEVLFRLENHAETLRAAMISLAKKIDVQTGRRPYE	110	AY299058.1	2004-06-30
CPXV	OPV-89-5	60	AAQ72886.1	MDGTLFPGDDDLAIPATEFFSTKAAKKPEAKREAIVKAEGDDNEETLKQRLTNLEKKITNVTTKFEQIEKCCKRNDEVLFRLENHAETLRAAMISLAKKIDVQTGRRPYE	110	AY299052.1	2004-06-30
CPXV	OPV-90-1	61	AAQ72883.1	MDGTLFPGDDDLAIPATEFFSTKAAKKPEAKREAIVKAEGDDNEETLKQRLTNLEKKITNVTTKFEQIEKCCKRNDEVLFRLENHAETLRAAMISLAKKIDVQTGRRPYE	110	AY299049.1	2004-06-30
CPXV	OPV-90-2	62	AAQ72890.1	MDGTLFPGDDDLAIPATEFFSTKAAKKPEAKREAIVKAEGDDNEETLKQRLTNLEKKITNVTTKFEQIEKCCKRNDEVLFRLENHAETLRAAMISLAKKIDVQTGRRPYE	110	AY299056.1	2004-06-30
CPXV	OPV-90-3	63	AAQ72904.1	MDGTLFPGDDDLAIPATEFFSTKAAKKPEAKREAIVKAEGDDNEETLKQRLTNLEKKITNVTTKFEQIEKCCKRNDEVLFRLENHAETLRAAMISLAKKIDVQTGRRPYE	110	AY299070.1	2004-06-30
CPXV	OPV-90-4	64	AAQ72905.1	MDGTLFPGDDDLAIPATEFFSTKAAKKPEAKREAIVKAEGDDNEETLKQRLTNLEKKITNVTTKFEQIEKCCKRNDEVLFRLENHAETLRAAMISLAKKIDVQTGRRPYE	110	AY299071.1	2004-06-30
CPXV	OPV-90-5	65	AAQ72903.1	MDGTLFPGDDDLAIPATEFFSTKAAKKPEAKREAIVKAEGDDNEETLKQRLTNLEKKITNVTTKFEQIEKCCKRNDEVLFRLENHAETLRAAMISLAKKIDVQTGRRPYE	110	AY299069.1	2004-06-30
CPXV	OPV-91-1	66	AAQ72885.1	MDGTLFPGDDDLAIPATEFFSTKAAKKPEAKREAIVKAEGDDNEETLKQRLTNLEKKITNVTTKFEQIEKCCKRNDEVLFRLENHAETLRAAMISLAKKIDVQTGRRPYE	110	AY299051.1	2004-06-30
CPXV	OPV-91-3	67	AAQ72884.1	MDGTLFPGDDDLAIPATEFFSTKAAKKPEAKREAIVKAEGDDNEETLKQRLTNLEKKITNVTTKFEQIEKCCKRNDEVLFRLENHAETLRAAMISLAKKIDVQTGRRPYE	110	AY299050.1	2004-06-30
CPXV	OPV-91-4	68	AAQ72898.1	MDGTLFPGDDDLAIPATEFFSTKAAKKPEAKREAIVKAEGDDNEETLKQRLTNLEKKITNVTTKFEQIEKCCKRNDEVLFRLENHAETLRAAMISLAKKIDVQTGRRPYE	110	AY299064.1	2004-06-30
CPXV	OPV-98-1	69	AAQ72893.1	MDGTLFPGDDDLAIPATEFFSTKAAKKPEAKREAIVKAEGDDNEETLKQRLTNLEKKITNVTTKFEQIEKCCKRNDEVLFRLENHAETLRAAMISLAKKIDVQTGRRPYE	110	AY299059.1	2004-06-30
CPXV	OPV-98-3	70	AAQ72909.1	MDGTLFPGDDDLAIPATEFFSTKAAKKPEAKREAIVKAEGDDNEETLKQRLTNLEKKITNVTTKFEQIEKCCKRNDEVLFRLENHAETLRAAMISLAKKIDVQTGRRPYE	110	AY299075.1	2004-06-30
CPXV	OPV-98-4	71	AAQ72910.1	MDGTLFPGDDDLAIPATEFFSTKAAKKPEAKREAIVKAEGDDNEETLKQRLTNLEKKITNVTTKFEQIEKCCKRNDEVLFRLENHAETLRAAMISLAKKIDVQTGRRPYE	110	AY299076.1	2004-06-30
CPXV	SWEDENI	72	AAQ72899.1	MDGTLFPGDDDLAIPATEFFSTKAAKKPEAKREAIVKAEGDDNEETLKQRLTNLEKKITNVTTKFEQIEKCCKRNDEVLFRLENHAETLRAAMISLAKKIDVQTGRRPYE	110	AY299065.1	2004-06-30
CPXV	SWEDENII	73	AAQ72901.1	MDGTLFPGDDDLAIPATEFFSTKAAKKPEAKREAIVKAEGDDNEETLKQRLTNLEKKITNVTTKFEQIEKCCKRNDEVLFRLENHAETLRAAMISLAKKIDVQTGRRPYE	110	AY299067.1	2004-06-30
CPXV	NANCY	74	AAQ72908.1	MDGTLFPGDDDLAIPATEFFSTKAAKKPEAKREAIVKAEGDDNEETLKQRLTNLEKKITNVTTKFEQIEKCCKRNDEVLFRLENHAETLRAAMISLAKKIDVQTGRRPYE	110	AY299074.1	2004-06-30
CPXV	NW-MAN	75	AAQ72889.1	MDGTLFPGDDDLAIPATEFFSTKAAKKPEAKREAIVKAEGDDNEETLKQRLTNLEKKITNVTTKFEQIEKCCKRNDEVLFRLENHAETLRAAMISLAKKIDVQTGRRPYE	110	AY299055.1	2004-06-30
CPXV	OPV-88H	76	AAQ72891.1	MDGTLFPGDDDLAIPATEFFSTKAAKKPEAKREAIVKAEGDDNEETLKQRLTNLEKKITNVTTKFEQIEKCCKRNDEVLFRLENHAETLRAAMISLAKKIDVQTGRRPYE	110	AY299057.1	2004-06-30
CPXV	EP-RIEMS	77	AAQ72911.1	MDGTLFPGDDDLAIPATEFFSTKAAKKPEAKREAIVKAEGDDNEETLKQRLTNLEKKITNVTTKFEQIEKCCKHNDEVLFRLENHAETLRAAMISLAKKIDVQTGRRPYE	110	AY299077.1	2004-06-30
CPXV	EP-6	78	AAQ72907.1	MDGTLFPGDDDLAIPATEFFSTKAAKKPEAKREAIVKAEGDDNEETLKQRLTNLEKKITNVTTKFEQIEKCCKRNDEVLFRLENHAETLRAAMISLAKKIDVQTGRRPYE	110	AY299073.1	2004-06-30
CPXV	BIBER	79	AAQ72912.1	MDGTLFPGDDDLAIPATEFFSTKAAKKPEAKREAIVKAEGDDNEETLKQRLTNLEKKITNVTTKFEQIEKCCKRNDEVLFRLENHAETLRAAMISLAKKIDVQTGRRPYE	110	AY299078.1	2004-06-30
CPXV	CATPOX3	80	AAQ72902.1	MDGTLFPGDDDLAIPATEFFSTKAAKKPEAKREAIVKAEGDDNEETLKQRLTNLEKKITNVTTKFEQIEKCCKRNDEVLFRLENHAETLRAAMISLAKKIDVQTGRRPYE	110	AY299068.1	2004-06-30
CPXV	CATPOX5	81	AAQ72897.1	MDGTLFPGDDDLAIPATEFFSTKAAKKPEAKREAIVKAEGDDNEETLKQRLTNLEKKITNVTTKFEQIEKCCKRNDEVLFRLENHAETLRAAMISLAKKIDVQTGRRPYE	110	AY299063.1	2004-06-30
CPXV	NW-CAT	82	AAQ72888.1	MDGTLFPGDDDLAIPATEFFSTKAAKKPEAKREAIVKAEGDDNEETLKQRLTNLEKKITNVTTKFEQIEKCCKRNDEVLFRLENHAETLRAAMISLAKKIDVQTGRRPYE	110	AY299054.1	2004-06-30
CPXV	780	83	AAQ72913.1	MDGTLFPGDDDLAIPATEFFSTKAAKKPEAKREAIVKAEGDDNEETLKQRLTNLEKKITNVTTKFEQIEKCCKRNDEVLFRLENHAETLRAAMISLAKKIDVQTGRRPYE	110	AY299079.1	2004-06-30
CPXV	Brighton Red	84	AAM13604.1	MDGTLFPGDDDLAIPATEFFSTKAAKKPEAKREAIVKAEGDDNEETLKQRLTNLEKKITNVTTKFEQIEKCCKRNDEVLFRLENHAETLRAAMISLAKKIDVQTGRRPYE	110	AF482758.2	2006-08-01
CPXV	Brighton Red	85	AF482758.2	MDGTLFPGDDDLAIPATEFFSTKAAKKPEAKREAIVKAEGDDNEETLKQRLTNLEKKITNVTTKFEQIEKCCKRNDEVLFRLENHAETLRAAMISLAKKIDVQTGRRPYE	110	AF482758.2	2006-08-01
CPXV	Germany 91-3	86	ABD97498.1	MDGTLFPGDDDLAIPATEFFSTKAAKKPEAKREAIVKAEGDDNEETLKQRLTNLEKKITNVTTKFEQIEKCCKRNDEVLFRLENHAETLRAAMISLAKKIDVQTGRRPYE	110	DQ437593.1	2006-08-19
CPXV	Calpox	87	ADW95399.1	MDGTLFPGDDDLAIPATEFFSTKAAKKPEAKREAIVKAEGDDNEETLKQRLTNLEKKITNVTTKFEQIEKCCKRNDEVLFRLENHAETLRAAMISLAKKIDVQTGRRPYE	110	HQ891540.1	2011-02-12
CPXV	France_2001_Nancy	88	ADZ29482.1	MDGTLFPGDDDLAIPATEFFSTKAAKKPEAKREAIVKAEGDDNEETLKQRLTNLEKKITNVTTKFEQIEKCCKRNDEVLFRLENHAETLRAAMISLAKKIDVQTGRRPYE	110	HQ420894.1	2011-08-09
CPXV	Germany_1980_EP4	89	ADZ29697.1	MDGTLFPGDDDLAIPATEFFSTKAAKKPEAKREAIVKAEGDDNEETLKQRLTNLEKKITNVTTKFEQIEKCCKRNDEVLFRLENHAETLRAAMISLAKKIDVQTGRRPYE	110	HQ420895.1	2011-08-09
CPXV	Germany_1990_2	90	ADZ29910.1	MDGTLFPGDDDLAIPATEFFSTKAAKKPEAKREAIVKAEGDDNEETLKQRLTNLEKKITNVTTKFEQIEKCCKRNDEVLFRLENHAETLRAAMISLAKKIDVQTGRRPYE	110	HQ420896.1	2011-08-09
CPXV	Germany_2002_MKY	91	ADZ30340.1	MDGTLFPGDDDLAIPATEFFSTKAAKKPEAKREAIVKAEGDDNEETLKQRLTNLEKKITNVTTKFEQIEKCCKRNDEVLFRLENHAETLRAAMISLAKKIDVQTGRRPYE	110	HQ420898.1	2011-08-09
CPXV	Norway_1994_MAN	92	ADZ30551.1	MDGTLFPGDDDLAIPATEFFSTKAAKKPEAKREAIVKAEGDDNEETLKQRLTNLEKKITNVTTKFEQIEKCCKRNDEVLFRLENHAETLRAAMISLAKKIDVQTGRRPYE	110	HQ420899.1	2011-08-09
CPXV	RatHei09/1	93	AGY99977.1	MDGTLFPGDDDLAIPATEFFSTKAAKKPEAKREAIVKAEGDDNEETLKQRLTNLEKKITNVTTKFEQIEKCCKHNDEVLFRLENHAETLRAAMISLAKKIDVQTGRRPYE	110	KC813504.1	2013-11-03
CPXV	HumLan08/1	94	AGY97413.1	MDGTLFPGDDDLAIPATEFFSTKAAKKPEAKREAIVKAEGDDNEETLKQRLTNLEKKITNVTTKFEQIEKCCKHNDEVLFRLENHAETLRAAMISLAKKIDVQTGRRPYE	110	KC813492.1	2013-11-03
CPXV	HumLue09/1	95	AGY97847.1	MDGTLFPGDDDLAIPATEFFSTRAAKKPEAKREAIVKAEGDDNEETLKQRLTNLEKKITNVTTKFEQIEKCCKRNDEVLFRLENHAETLRAAMISLAKKIDVQTGRRPYE	110	KC813494.1	2013-11-03
CPXV	HumMag07/1	96	AGY98067.1	MDGTLFPGDDDLAIPATEFFSTKAAKKPEAKREAIVKAEGDDNEETLKQRLTNLEKKITNVTTKFEQIEKCCKRNDEVLFRLENHAETLRAAMISLAKKIDVQTGRRPYE	110	KC813495.1	2013-11-03
CPXV	HumPad07/1	97	AGY98272.1	MDGTLFPGDDDLAIPATEFFSTKAAKKPEAKREAIVKAEGDDNEETLKQRLTNLEKKITNVTTKFEQIEKCCKRNDEVLFRLENHAETLRAAMISLAKKIDVQTGRRPYE	110	KC813496.1	2013-11-03
CPXV	JagKre08/2	98	AGY98704.1	MDGTLFPGDDDLAIPATEFFSTKAAKKPEAKREAIVKAEGDDNEETLKQRLTNLEKKITNVTTKFEQIEKCCKHNDEVLFRLENHAETLRAAMISLAKKIDVQTGRRPYE	110	KC813498.1	2013-11-03
CPXV	MarLei07/1	99	AGY98923.1	MDGTLFPGDDDLAIPATEFFSTKAAKKPEAKREAIVKAEGDDNEETLKQRLTNLEKKITNVTTKFEQIEKCCKRNDEVLFRLENHAETLRAAMISLAKKIDVQTGRRPYE	110	KC813499.1	2013-11-03
CPXV	MonKre08/4	100	AGY99134.1	MDGTLFPGDDDLAIPATEFFSTKAAKKPEAKREAIVKAEGDDNEETLKQRLTNLEKKITNVTTKFEQIEKCCKHNDEVLFRLENHAETLRAAMISLAKKIDVQTGRRPYE	110	KC813500.1	2013-11-03
CPXV	HumBer07/1	101	AGZ01034.1	MDGTLFPGDDDLAIPATEFFSTKAAKKPEAKREAIVKAEGDDNEETLKQRLTNLEKKITNVTTKFEQIEKCCKRNDEVLFRLENHAETLRAAMISLAKKIDVQTGRRPYE	110	KC813509.1	2013-11-03
CPXV	BeaBer04/1	102	AGY97197.1	MDGTLFPGDDDLAIPATEFFSTKAAKKPEAKREAIVKAEGDDNEETLKQRLTNLEKKITNVTTKFEQIEKCCKRNDEVLFRLENHAETLRAAMISLAKKIDVQTGRRPYE	110	KC813491.1	2013-11-03
CPXV	CatBer07/1	103	AGY99547.1	MDGTLFPGDDDLAIPATEFFSTKAAKKPEAKREAIVKAEGDDNEETLKQRLTNLEKKITNVTTKFEQIEKCCKRNDEVLFRLENHAETLRAAMISLAKKIDVQTGRRPYE	110	KC813502.1	2013-11-03
CPXV	CatPot07/1	104	AGZ00407.1	MDGTLFPGDDDLAIPATEFFSTKAAKKPEAKREAIVKAEGDDNEETLKQRLTNLEKKITNVTTKFEQIEKCCKRNDEVLFRLENHAETLRAAMISLAKKIDVQTGRRPYE	110	KC813506.1	2013-11-03
CPXV	JagKre08/1	105	AGY98488.1	MDGTLFPGDDDLAIPATEFFSTKAAKKPEAKREAIVKAEGDDNEETLKQRLTNLEKKITNVTTKFEQIEKCCKHNDEVLFRLENHAETLRAAMISLAKKIDVQTGRRPYE	110	KC813497.1	2013-11-03
CPXV	CEPAD335	106	AHB89678.1	MDGTLFPGDDDLAIPATEFFSTKAAKKPEAKREAIVKAEGDDNEETLKQRLTNLEKKITNVTTKFEQIEKCCKRNDEVLFRLENHAETLRAAMIPLAKKIDVQTGRRPYQ	110	KC592407.1	2013-12-28
CPXV	FM2292	107	CRL86944.1	MDGTLFPGDDDLAIPATEFFSTKAAKKPEAKREAIVKAEGDDNEETLKQRLTNLEKKITNVTTKFEQIEKCCKRNDEVLFRLENHAETLRAAMISLAKKIDVQTGRRPYE	110	LN864566.1	2015-09-03
CPXV	Brighton Red	108	NP_619946.1	MDGTLFPGDDDLAIPATEFFSTKAAKKPEAKREAIVKAEGDDNEETLKQRLTNLEKKITNVTTKFEQIEKCCKRNDEVLFRLENHAETLRAAMISLAKKIDVQTGRRPYE	110	NC_003663.2	2016-01-28
CPXV	A220	109	ABD37523.1	KPEAKREAIVKAEGDDNEETFKQRLTNLEKKITNVTTKFEQIEKCCKRNDEV	52	DQ374542.1	2016-07-26
CPXV	A247	110	ABD37531.1	KPEAKREAIVKAEGDENEETLKQRLTNLEKKITNVTTKFEQIEKCCKRNDEV	52	DQ374550.1	2016-07-26
CPXV	CPXV Amadeus 2015	111	CUI02420.1	MDGTLFPGDDDLAIPATEFFSTKAAKKPEAKREAIVKAEGDDNEETLKQRLTNLEKKITNVTTKFEQIEKCCKRNDEVLFRLENHAETLRAAMISLAKKIDVQTGRRPYE	110	LN879483.1	2016-07-29
CPXV	CPXV_1639	112	ARR30529.1	MDGTLFPGDDDLAIPATEFFSTKAAKKPEAKREAIVKAEGDDNEETLKQRLTNLEKKITNVTTKFEQIEKCCKRNDEVLFRLENHAETLRAAMISLAKKIDVQTGRRPYE	110	KY549148.1	2017-05-21
CPXV	CPXV_Catpox5wv1	113	ARR29908.1	MDGTLFPGDDDLAIPATEFFSTKAAKKPEAKREAIVKAEGDDNEETLKQRLTNLEKKITNVTTKFEQIEKCCKRNDEVLFRLENHAETLRAAMISLAKKIDVQTGRRPYE	110	KY549144.1	2017-05-21
CPXV	Norwayfeline	114	ARR31101.1	MDGTLFPGDDDLAIPATEFFSTKAAKKPEAKREAIVKAEGDDNEETLKQRLTNLEKKITNVTTKFEQIEKCCKRNDEVLFRLENHAETLRAAMISLAKKIDVQTGRRPYE	110	KY549151.1	2017-05-21
CPXV	Ger/2014/Cat1	115	SNB57931.1	MDGTLFPGDDDLAIPATEFFSTKAAKKPEAKREAIVKAEGDDNEETLKQRLTNLEKKITNVTTKFEQIEKCCKRNDEVLFRLENHAETLRAAMISLAKKIDVQTGRRPYE	110	LT896723.1	2018-06-15
CPXV	Ger/2010/Alpaca	116	SNB50383.1	MDGTLFPGDDDLAIPATEFFSTKAAKKPEAKREAIVKAEGDDNEETLKQRLTNLEKKITNVTTKFEQIEKCCKRNDEVLFRLENHAETLRAAMISLAKKIDVQTGRRPYE	110	LT896718.1	2018-06-15
CPXV	Ger/2010/Rat	117	SNB52980.1	MDGTLFPGDDDLAIPATEFFSTKAAKKPEAKREAIVKAEGDDNEETLKQRLINLEKKITNVTTKFEQIEKCCKRNDEVLFRLENHAETLRAAMISLAKKIDVQTGRRPYE	110	LT896728.1	2017-06-23
CPXV	Ger/2013/Alpaca	118	SNB48988.1	MDGTLFPGDDDLAIPATEFFSTKAAKKPEAKREAIVKAEGDDNEETLKQRLTNLEKKITNVTTKFEQIEKCCKRNDEVLFRLENHAETLRAAMISLAKKIDVQTGRRPYE	110	LT896719.1	2018-06-15
CPXV	Ger/2014/Human	119	SPN67997.1	MDGTLFPGDDDLAIPATEFFSTKAAKKPEAKREAIVKAEGDDNEETLKQRLTNLEKKITNVTTKFEQIEKCCKRNDEVLFRLENHAETLRAAMISLAKKIDVQTGRRPYE	110	LT993226.1	2018-06-15
CPXV	427	120	AAQ72894.1	MDGTLFPGDDDLAIPATEFFSTKAAKKQEAKREAIVKAEGDDNEETLKQRLTNLEKKITNVTTKFEQIEKCCKRNDEVLFRLENHAETLRAAMISLAKKIDVQTGRRPYE	110	AY299060.1	2004-06-30
CPXV	428	121	AAQ72896.1	MDGTLFPGDDDLAIPATEFFSTKAAKKQEAKREAIVKAEGDDNEETLKQRLTNLEKKITNVTTKFEQIEKCCKRNDEVLFRLENHAETLRAAMISLAKKIDVQTGRRPYE	110	AY299062.1	2004-06-30
CPXV	2739	122	AAQ72895.1	MDGTLFPGDDDLAIPATEFFSTKAAKKQEAKREAIVKAEGDDNEETLKQRLTNLEKKITNVTTKFEQIEKCCKRNDEVLFRLENHAETLRAAMISLAKKIDVQTGRRPYE	110	AY299061.1	2004-06-30
CPXV	UK2000_K2984	123	ADZ30763.1	MDGTLFPGDDDLAIPATEFFSTKAAKKQEAKREAIVKAEGDDNEETLKQRLTNLEKKITNVTTKFEQIEKCCKRNDEVLFRLENHAETLRAAMISLAKKIDVQTGRRPYE	110	HQ420900.1	2011-08-09
CPXV	A009	124	ABD37458.1	KQEAKREAIVKAEGDDNEETLKQRLTNLEKKITNVTTKFEQIEKCCKRNDEV	110	DQ374477.1	2016-07-26
CPXV	CPXV_K428	125	ARR30112.1	MDGTLFPGDDDLAIPATEFFSTKAAKKQEAKREAIVKAEGDDNEETLKQRLTNLEKKITNVTTKFEQIEKCCKRNDEVLFRLENHAETLRAAMISLAKKIDVQTGRRPYE	110	KY549145.1	2017-05-21
CPXV	CPXV_K2739	126	ARR30729.1	MDGTLFPGDDDLAIPATEFFSTKAAKKQEAKREAIVKAEGDDNEETLKQRLTNLEKKITNVTTKFEQIEKCCKRNDEVLFRLENHAETLRAAMISLAKKIDVQTGRRPYE	110	KY549149.1	2017-05-21
CPXV	CPXV_K4207	127	ARR30930.1	MDGTLFPGDDDLAIPATEFFSTKAAKKQEAKREAIVKAEGDDNEETLKQRLTNLEKKITNVTTKFEQIEKCCKRNDEVLFRLENHAETLRAAMISLAKKIDVQTGRRPYE	110	KY549150.1	2017-05-21
CPXV	CPXV_Catpox3L97	128	ARR29711.1	MDGTLFPGDDDLAIPATEFFSTKAAKKQEAKREAIVKAEGDDNEETLKQRLTNLEKKITNVTTKFEQIEKCCKRNDEVLFRLENHAETLRAAMISLAKKIDVQTGRRPYE	110	KY549143.1	2017-05-21
CPXV	Turkmenia-1974	129	CAB11761.1	MDGTLFPGDDDLAIPATEFFSTKAAKRPEAKREAIVKAEGDDNEETLKQRLTNLEKKITIITTKFEQIEKCCKRNDEVLFRLENHAETLRAAMISLAKKIDVQTGRRPYE	110	Z99063.1	2003-03-19
CPXV	Ger/2015/Cat1	130	SNB48607.1	MDGTLFPGDDDLAIPATEFFSTKAAKKPEVKREAIVKAEGDDNEETLKQRLTNLEKKITNVTTKFEQIEKCCKRNDEVLFRLENHAETLRAAMISLAKKIDVQTGRRPYE	110	LT896724.1	2018-06-15
CPXV	OPV-89-2	131	AAQ72906.1	MDGTLFPGDDDLAIPATEFFSTKAAKKPEAKHEAIVKAEGDDNEETLKQRLTNLEKKITNVTTKFEQIEKCCKRNDEVLFRLENHAETLRAAMISLAKKIDVQTGRRPYE	110	AY299072.1	2004-06-30
CPXV	89/4	132	AAP48888.1	MDGTLFPGDDDLAIPATEFFSTKAAKKPEAKREAFVKAEGDDNEETLKQRLTNLEKKITNVTTKFEQIEKCCKRNDEVLFRLENHAETLRAAMISLAKKIDVQTGRRPYE	110	AY223503.1	2004-05-12
CPXV	SWEDENIII	133	AAQ72900.1	MDGTLFPGDDDLAIPATEFFSTKAAKSQRLNAKQLLKLREMTMKKLSNND	50	AY299066.1	2004-06-30
CPXV	A279	134	ABD37537.1	KPEAKREAIVKADGDENEETLKQRLTNLEKKITNVTTKFEQIEKYCKRNDEV	52	DQ374556.1	2016-07-26
				Epitope 4 Epitopes 1A-1D Epitope 5
ECTV	Munich-1	1	CAA53000.1	MDGTLFPGDDDLAIPATEFFSTKAAKKPEDKHEATVKADGDDNEETLKQRLTNLEKKITNVTTKFEQIEKCCKRNDEVLFRLENHAETLRAAMISLAKKIDVQTGRRPYE	110	X75157.1	2002-07-31
ECTV	Moscow	2	AAM92434.1	MDGTLFPGDDDLAIPATEFFSTKAAKKPEDKHEATVKADGDDNEETLKQRLTNLEKKITNVTTKFEQIEKCCKRNDEVLFRLENHAETLRAAMISLAKKIDVQTGRRPYE	110	AF012825.2	2002-08-06
ECTV	K-1 (Ect 3)	3	CAB11753.1	MDGTLFPGDDDLAIPATEFFSTKAAKKPEDKHEATVKADGDDNEETLKQRLTNLEKKITNVTTKFEQIEKCCKRNDEVLFRLENHAETLRAAMISLAKKIDVQTGRRPYE	110	Z99055.1	2003-03-19
ECTV	MP-2	4	AAQ72857.1	MDGTLFPGDDDLAIPATEFFSTKAAKKPEDKHEATVKADGDDNEETLKQRLTNLEKKITNVTTKFEQIEKCCKRNDEVLFRLENHAETLRAAMISLAKKIDVQTGRRPYE	110	AY299023.1	2004-06-30
ECTV	C99-505	5	AAQ72860.1	MDGTLFPGDDDLAIPATEFFSTKAAKKPEDKHEATVKADGDDNEETLKQRLTNLEKKITNVTTKFEQIEKCCKRNDEVLFRLENHAETLRAAMISLAKKIDVQTGRRPYE	110	AY299026.1	2004-06-30
ECTV	MP-5	6	AAQ72858.1	MDGTLFPGDDDLAIPATEFFSTKAAKKPEDKHEATVKADGDDNEETLKQRLTNLEKKITNVTTKFEQIEKCCKRNDEVLFRLENHAETLRAAMISLAKKIDVQTGRRPYE	110	AY299024.1	2004-06-30
ECTV	MP-33221	7	AAQ72859.1	MDGTLFPGDDDLAIPATEFFSTKAAKKPEDKHEATVKADGDDNEETLKQRLTNLEKKITNVTTKFEQIEKCCKRNDEVLFRLENHAETLRAAMISLAKKIDVQTGRRPYE	110	AY299025.1	2004-06-30
ECTV	SILBERFUCHS	8	AAQ72856.1	MDGTLFPGDDDLAIPATEFFSTKAAKKPEDKHEATVKADGDDNEETLKQRLTNLEKKITNVTTKFEQIEKCCKRNDEVLFRLENHAETLRAAMISLAKKIDVQTGRRPYE	110	AY299022.1	2004-06-30
ECTV	MPV-CC	9	AAX73202.1	MDGTLFPGDDDLAIPATEFFSTKAAKKPEDKHEATVKADGDDNEETLKQRLTNLEKKITNVTTKFEQIEKCCKRNDEVLFRLENHAETLRAAMISLAKKIDVQTGRRPYE	110	AY973172.1	2005-04-11
ECTV	Moscow	10	NP_671648.1	MDGTLFPGDDDLAIPATEFFSTKAAKKPEDKHEATVKADGDDNEETLKQRLTNLEKKITNVTTKFEQIEKCCKRNDEVLFRLENHAETLRAAMISLAKKIDVQTGRRPYE	110	NC_004105.1	2012-11-22
ECTV	ERPV	11	AFH54695.1	MDGTLFPGDDDLAIPATEFFSTKAAKKPEDKHEATVKADGDDNEETLKQRLTNLEKKITNVTTKFEQIEKCCKRNDEVLFRLENHAETLRAAMISLAKKIDVQTGRRPYE	110	JQ410350.1	2014-01-24
ECTV	NAVAL	12	AIF30214.1	MDGTLFPGDDDLAIPATEFFSTKAAKKPEDKHEATVKADGDDNEETLKQRLTNLEKKITNVTTKFEQIEKCCKRNDEVLFRLENHAETLRAAMISLAKKIDVQTGRRPYE	110	KJ563295.1	2015-05-11
ECTV	Hamptead	13	AUO16292.1	MDGTLFPGDDDLAIPATEFFSTKAAKKPEDKHEATVKADGDDNEETLKQRLTNLEKKITNVTTKFEQIEKCCKRNDEVLFRLENHAETLRAAMISLAKKIDVQTGRRPYE	110	KY554976.1	2018-01-16
ECTV	Ectromelia virus	14	ABA61050.1	KPEDKHEATVKADGDDNEETLKQRLTNLEKKITNVTTKFEQIEKCCKRNDEV	52	DQ178390.1	2016-07-26
				Epitope 4 Epitopes 1A-1D Epitope 5
HSPV	MNR-76	1	ABH08257.1	MDGTLFPGDDDLAIPATEFFSTKAAKKPEAKREAIVKADEDDNEETLKQRLTNLEKKITNVTTKFEQIEKCCKRNDEVLFRLENHAETLRAAMISLAKKIDVQTGRRPYE	110	DQ792504.1	2006-08-30
HSPV	MNR	2	AUD55313.1	MDGTLFPGDDDLAIPATEFFSTKAAKKPEAKREAIVKADEDDNEETLKQRLTNLEKKITNVTTKFEQIEKCCKRNDEVLFRLENHAETLRAAMISLAKKIDVQTGRRPYE	110	KY349117.1	2018-07-19
				Epitope 4 Epitopes 1A-1D Epitope 5
MPXV	Copenhagen	1	CAA52998.1	MDGTLFPGDDDLAIPATEFFSTKAAKNPETKREAIVKAYGDDNEETLKQRLTNLEKKITNITTKFEQIEKCCKRNDEVLFRLENHAETLRAAMISLAKKIDVQTGRHPYE	110	X75155.1	2002-07-31
MPXV	Zaire 79	2	AAN78220.1	MDGTLFPGDDDLAIPATEFFSTKAAKNPETKREAIVKAYGDDNEETLKQRLTNLEKKITNITTKFEQIEKCCKXNDEVLFRLENHAETLRAAMISLAKKIDVQTGRRPYE	110	AY160186.1	2003-03-18
MPXV	Sierra Leone 70-0666	3	CAB11763.1	MDGTLFPGDDDLAIPATEFFSTKAAKNPETKREAIVKAYGDDNEETLKQRLTNLEKKITNITTKFEQIEKCCKRNDEVLFRLENHAETLRAAMISLAKKIDVQTGRHPYE	110	Z99065.1	2003-03-19
MPXV	DRC 07-0093	4	AGR36218.1	MDGTLFPGDDDLAIPATEFFSTKAAKNPETKREAIVKAYGDDNEETLKQRLTNLEKKITNITTKFEQIEKCCKHNDEVLFRLENHAETLRAAMISLAKKIDVQTGRRPYE	110	JX878416.1	2004-01-14
MPXV	CDC#v70-I-187	5	AAP48866.1	MDGTLFPGDDDLAIPATEFFSTKAAKNPETKREAIVKAYGDDNEETLKQRLTNLEKKITNITTKFEQIEKCCKRNDEVLFRLENHAETLRAAMISLAKKIDVQTGRHPYE	110	AY223481.1	2004-05-12
MPXV	CDC#v78-I-3945	6	AAP48865.1	MDGTLFPGDDDLAIPATEFFSTKAAKNPETKREAIVKAYGDDNEETLKQRLTNLEKKITNITTKFEQIEKCCKRNDEVLFRLENHAETLRAAMISLAKKIDVQTGRHPYE	110	AY223480.1	2004-05-12
MPXV	CDC#v79-I-005	7	AAP48864.1	MDGTLFPGDDDLAIPATEFFSTKAAKNPETKREAIVKAYGDDNEETLKQRLTNLEKKITNITTKFEQIEKCCKHNDEVLFRLENHAETLRAAMISLAKKIDVQTGRRPYE	110	AY223479.1	2004-05-12
MPXV	CDC#v97-I-004	8	AAP48863.1	MDGTLFPGDDDLAIPATEFFSTKAAKNPETKREAIVKAYGDDNEETLKQRLTNLEKKITNITTKFEQIEKCCKHNDEVLFRLENHAETLRAAMISLAKKIDVQTGRRPYE	110	AY223478.1	2004-05-12
MPXV	Congo 8	9	AAP48862.1	MDGTLFPGDDDLAIPATEFFSTKAAKNPETKREAIVKAYGDDNEETLKQRLTNLEKKITNITTKFEQIEKCCKHNDEVLFRLENHAETLRAAMISLAKKIDVQTGRRPYE	110	AY223477.1	2004-05-12
MPXV	AP-4	10	AAQ72865.1	MDGTLFPGDDDLAIPATEFFSTKAAKNPETKREAIVKAYGDDNEETLKQRLTNLEKKITNITTKFEQIEKCCKRNDEVLFRLENHAETLRAAMISLAKKIDVQTGRHPYE	110	AY299031.1	2004-06-30
MPXV	AP-2	11	AAQ72866.1	MDGTLFPGDDDLAIPATEFFSTKAAKNPETKREAIVKAYGDDNEETLKQRLTNLEKKITNITTKFEQIEKCCKRNDEVLFRLENHAETLRAAMISLAKKIDVQTGRHPYE	110	AY299032.1	2004-06-30
MPXV	AP-6	12	AAQ72867.1	MDGTLFPGDDDLAIPATEFFSTKAAKNPETKREAIVKAYGDDNEETLKQRLTNLEKKITNITTKFEQIEKCCKRNDEVLFRLENHAETLRAAMISLAKKIDVQTGRHPYE	110	AY299033.1	2004-06-30
MPXV	AP-5	13	AAQ72868.1	MDGTLFPGDDDLAIPATEFFSTKAAKNPETKREAIVKAYGDDNEETLKQRLTNLEKKITNITTKFEQIEKCCKRNDEVLFRLENHAETLRAAMISLAKKIDVQTGRHPYE	110	AY299034.1	2004-06-30
MPXV	MPXV-WRAIR7-61; Walter Reed 267	14	AAU01342.1	MDGTLFPGDDDLAIPATEFFSTKAAKNPETKREAIVKAYGDDNEETLKQRLTNLEKKITNITTKFEQIEKCCKRNDEVLFRLENHAETLRAAMISLAKKIDVQTGRHPYE	110	AY603973.1	2005-09-02
MPXV	Sierra Leone MPXV-SL-132	15	AAW67890.1	MDGTLFPGDDDLAIPATEFFSTKAAKNPETKREAIVKAYGDDNEETLKQRLTNLEKKITNITTKFEQIEKCCKRNDEVLFRLENHAETLRAAMISLAKKIDVQTGRHPYE	110	AY741551.1	2005-09-07
MPXV	COP-58	16	AAX09233.1	MDGTLFPGDDDLAIPATEFFSTKAAKNPETKREAIVKAYGDDNEETLKQRLTNLEKKITNITTKFEQIEKCCKRNDEVLFRLENHAETLRAAMISLAKKIDVQTGRHPYE	110	AY753185.1	2005-09-07
MPXV	Congo_2003_358	17	AAY97141.1	MDGTLFPGDDDLAIPATEFFSTKAAKNPETKREAIVKAYGDDNEETLKQRLTNLEKKITNITTKFEQIEKCCKHNDEVLFRLENHAETLRAAMISLAKKIDVQTGRRPYE	110	DQ011154.1	2005-09-28
MPXV	Liberia_1970_184	18	AAY97540.1	MDGTLFPGDDDLAIPATEFFSTKAAKNPETKREAIVKAYGDDNEETLKQRLTNLEKKITNITTKFEQIEKCCKRNDEVLFRLENHAETLRAAMISLAKKIDVQTGRHPYE	110	DQ011156.1	2005-09-28
MPXV	USA_2003_039	19	AAY97739.1	MDGTLFPGDDDLAIPATEFFSTKAAKNPETKREAIVKAYGDDNEETLKQRLTNLEKKITNITTKFEQIEKCCKRNDEVLFRLENHAETLRAAMISLAKKIDVQTGRHPYE	110	DQ011157.1	2005-09-28
MPXV	USA_2003_044	20	AAY96941.1	MDGTLFPGDDDLAIPATEFFSTKAAKNPETKREAIVKAYGDDNEETLKQRLTNLEKKITNITTKFEQIEKCCKRNDEVLFRLENHAETLRAAMISLAKKIDVQTGRHPYE	110	DQ011153.1	2005-09-28
MPXV	Zaire_1979-005	21	AAY97342.1	MDGTLFPGDDDLAIPATEFFSTKAAKNPETKREAIVKAYGDDNEETLKQRLTNLEKKITNITTKFEQIEKCCKHNDEVLFRLENHAETLRAAMISLAKKIDVQTGRRPYE	110	DQ011155.1	2005-09-28
MPXV	Zaire-96-I-16	22	AAL40597.1	MDGTLFPGDDDLAIPATEFFSTKAAKNPETKREAIVKAYGDDNEETLKQRLTNLEKKITNITTKFEQIEKCCKHNDEVLFRLENHAETLRAAMISLAKKIDVQTGRRPYE	110	AF380138.1	2009-03-04
MPXV	Zaire 1979-005	23	ADK39167.1	MDGTLFPGDDDLAIPATEFFSTKAAKNPETKREAIVKAYGDDNEETLKQRLTNLEKKITNITTKFEQIEKCCKHNDEVLFRLENHAETLRAAMISLAKKIDVQTGRRPYE	110	HM172544.1	2010-07-25
MPXV	D14L knockout	24	ADX22985.1	MDGTLFPGDDDLAIPATEFFSTKAAKNPETKREAIVKAYGDDNEETLKQRLTNLEKKITNITTKFEQIEKCCKXNDEVLFRLENHAETLRAAMISLAKKIDVQTGRRPYE	110	HQ857563.1	2011-09-02
MPXV	V79-I-005	25	ADX22789.1	MDGTLFPGDDDLAIPATEFFSTKAAKNPETKREAIVKAYGDDNEETLKQRLTNLEKKITNITTKFEQIEKCCKXNDEVLFRLENHAETLRAAMISLAKKIDVQTGRRPYE	110	HQ857562.1	2011-09-02
MPXV	Zaire-96-I-16	26	NP_536566.1	MDGTLFPGDDDLAIPATEFFSTKAAKNPETKREAIVKAYGDDNEETLKQRLTNLEKKITNITTKFEQIEKCCKHNDEVLFRLENHAETLRAAMISLAKKIDVQTGRRPYE	110	NC_003310.1	2012-08-28
MPXV	Sudan 2005_01	27	AGF36698.1	MDGTLFPGDDDLAIPATEFFSTKAAKNPETKREAIVKAYGDDNEETLKQRLTNLEKKITNITTKFEQIEKCCKHNDEVLFRLENHAETLRAAMISLAKKIDVQTGRRPYE	110	KC257459.1	2013-02-20
MPXV	DRC Yandongi 1985	28	AGF36905.1	MDGTLFPGDDDLAIPATEFFSTKAAKNPETKREAIVKAYGDDNEETLKQRLTNLEKKITNITTKFEQIEKCCKHNDEVLFRLENHAETLRAAMISLAKKIDVQTGRRPYE	110	KC257460.1	2013-02-20
MPXV	DRC 06-0950	29	AGR34500.1	MDGTLFPGDDDLAIPATEFFSTKAAKNPETKREAIVKAYGDDNEETLKQRLTNLEKKITNITTKFEQIEKCCKHNDEVLFRLENHAETLRAAMISLAKKIDVQTGRRPYE	110	JX878407.1	2014-01-14
MPXV	DRC 06-0970	30	AGR34690.1	MDGTLFPGDDDLAIPATEFFSTKAAKNPETKREAIVKAYGDDNEETLKQRLTNLEKKITNITTKFEQIEKCCKHNDEVLFRLENHAETLRAAMISLAKKIDVQTGRRPYE	110	JX878408.1	2014-01-14
MPXV	DRC 06-1070	31	AGR35072.1	MDGTLFPGDDDLAIPATEFFSTKAAKNPETKREAIVKAYGDDNEETLKQRLTNLEKKITNITTKFEQIEKCCKHNDEVLFRLENHAETLRAAMISLAKKIDVQTGRRPYE	110	JX878410.1	2014-01-14
MPXV	DRC 07-0120	32	AGR36600.1	MDGTLFPGDDDLAIPATEFFSTKAAKNPETKREAIVKAYGDDNEETLKQRLTNLEKKITNITTKFEQIEKCCKHNDEVLFRLENHAETLRAAMISLAKKIDVQTGRRPYE	110	JX878418.1	2014-01-14
MPXV	DRC 06-0999	33	AGR34881.1	MDGTLFPGDDDLAIPATEFFSTKAAKNPETKREAIVKAYGDDNEETLKQRLTNLEKKITNITTKFEQIEKCCKHNDEVLFRLENHAETLRAAMISLAKKIDVQTGRRPYE	110	JX878409.1	2014-01-14
MPXV	DRC 06-1075	34	AGR35263.1	MDGTLFPGDDDLAIPATEFFSTKAAKNPETKREAIVKAYGDDNEETLKQRLTNLEKKITNITTKFEQIEKCCKHNDEVLFRLENHAETLRAAMISLAKKIDVQTGRRPYE	110	JX878411.1	2014-01-14
MPXV	DRC 06-1076	35	AGR35454.1	MDGTLFPGDDDLAIPATEFFSTKAAKNPETKREAIVKAYGDDNEETLKQRLTNLEKKITNITTKFEQIEKCCKHNDEVLFRLENHAETLRAAMISLAKKIDVQTGRRPYE	110	JX878412.1	2014-01-14
MPXV	DRC 07-0045	36	AGR35645.1	MDGTLFPGDDDLAIPATEFFSTKAAKNPETKREAIVKAYGDDNEETLKQRLTNLEKKITNITTKFEQIEKCCKHNDEVLFRLENHAETLRAAMISLAKKIDVQTGRRPYE	110	JX878413.1	2014-01-14
MPXV	DRC 07-0046	37	AGR35836.1	MDGTLFPGDDDLAIPATEFFSTKAAKNPETKREAIVKAYGDDNEETLKQRLTNLEKKITNITTKFEQIEKCCKHNDEVLFRLENHAETLRAAMISLAKKIDVQTGRRPYE	110	JX878414.1	2014-01-14
MPXV	DRC 07-0092	38	AGR36027.1	MDGTLFPGDDDLAIPATEFFSTKAAKNPETKREAIVKAYGDDNEETLKQRLTNLEKKITNITTKFEQIEKCCKHNDEVLFRLENHAETLRAAMISLAKKIDVQTGRRPYE	110	JX878415.1	2014-01-14
MPXV	DRC 07-0104	39	AGR36409.1	MDGTLFPGDDDLAIPATEFFSTKAAKNPETKREAIVKAYGDDNEETLKQRLTNLEKKITNITTKFEQIEKCCKHNDEVLFRLENHAETLRAAMISLAKKIDVQTGRRPYE	110	JX878417.1	2014-01-14
MPXV	DRC 07-0275	40	AGR36791.1	MDGTLFPGDDDLAIPATEFFSTKAAKNPETKREAIVKAYGDDNEETLKQRLTNLEKKITNITTKFEQIEKCCKHNDEVLFRLENHAETLRAAMISLAKKIDVQTGRRPYE	110	JX878419.1	2014-01-14
MPXV	DRC 07-0283	41	AGR36982.1	MDGTLFPGDDDLAIPATEFFSTKAAKNPETKREAIVKAYGDDNEETLKQRLTNLEKKITNITTKFEQIEKCCKHNDEVLFRLENHAETLRAAMISLAKKIDVQTGRRPYE	110	JX878420.1	2014-01-14
MPXV	DRC 07-0286	42	AGR37173.1	MDGTLFPGDDDLAIPATEFFSTKAAKNPETKREAIVKAYGDDNEETLKQRLTNLEKKITNITTKFEQIEKCCKHNDEVLFRLENHAETLRAAMISLAKKIDVQTGRRPYE	110	JX878421.1	2014-01-14
MPXV	DRC 07-0287	43	AGR37364.1	MDGTLFPGDDDLAIPATEFFSTKAAKNPETKREAIVKAYGDDNEETLKQRLTNLEKKITNITTKFEQIEKCCKHNDEVLFRLENHAETLRAAMISLAKKIDVQTGRRPYE	110	JX878422.1	2014-01-14
MPXV	DRC 07-0337	44	AGR37555.1	MDGTLFPGDDDLAIPATEFFSTKAAKNPETKREAIVKAYGDDNEETLKQRLTNLEKKITNITTKFEQIEKCCKHNDEVLFRLENHAETLRAAMISLAKKIDVQTGRRPYE	110	JX878423.1	2014-01-14
MPXV	DRC 07-0338	45	AGR37745.1	MDGTLFPGDDDLAIPATEFFSTKAAKNPETKREAIVKAYGDDNEETLKQRLTNLEKKITNITTKFEQIEKCCKHNDEVLFRLENHAETLRAAMISLAKKIDVQTGRRPYE	110	JX878424.1	2014-01-14
MPXV	DRC 07-0354	46	AGR37935.1	MDGTLFPGDDDLAIPATEFFSTKAAKNPETKREAIVKAYGDDNEETLKQRLTNLEKKITNITTKFEQIEKCCKHNDEVLFRLENHAETLRAAMISLAKKIDVQTGRRPYE	110	JX878425.1	2014-01-14
MPXV	DRC 07-0450	47	AGR38125.1	MDGTLFPGDDDLAIPATEFFSTKAAKNPETKREAIVKAYGDDNEETLKQRLTNLEKKITNITTKFEQIEKCCKHNDEVLFRLENHAETLRAAMISLAKKIDVQTGRRPYE	110	JX878426.1	2014-01-14
MPXV	DRC 07-0480	48	AGR38316.1	MDGTLFPGDDDLAIPATEFFSTKAAKNPETKREAIVKAYGDDNEETLKQRLTNLEKKITNITTKFEQIEKCCKHNDEVLFRLENHAETLRAAMISLAKKIDVQTGRRPYE	110	JX878427.1	2014-01-14
MPXV	DRC 07-0514	49	AGR38507.1	MDGTLFPGDDDLAIPATEFFSTKAAKNPETKREAIVKAYGDDNEETLKQRLTNLEKKITNITTKFEQIEKCCKHNDEVLFRLENHAETLRAAMISLAKKIDVQTGRRPYE	110	JX878428.1	2014-01-14
MPXV	DRC 07-0662	50	AGR38698.1	MDGTLFPGDDDLAIPATEFFSTKAAKNPETKREAIVKAYGDDNEETLKQRLTNLEKKITNITTKFEQIEKCCKHNDEVLFRLENHAETLRAAMISLAKKIDVQTGRRPYE	110	JX878429.1	2014-01-14
MPXV	Ivory Coast 2012	51	n.a.	MDGTLFPGDDDLAIPATEFFSTKAAKNPETKREAIVKAYGDDNEETLKQRLTNLEKKITNITTKFEQIEKCCKHNDEVLFRLENHAETLRAAMISLAKKIDVQTGRRPYE	110	KJ136820.1	2014-05-29
MPXV	UTC	52	AIE40576.1	MDGTLFPGDDDLAIPATEFFSTKAAKNPETKREAIVKAYGDDNEETLKQRLTNLEKKITNITTKFEQIEKCCKRNDEVLFRLENHAETLRAAMISLAKKIDVQTGRHPYE	110	KJ642614.1	2015-05-11
MPXV	W-Nigeria	53	AIE40752.1	MDGTLFPGDDDLAIPATEFFSTKAAKNPETKREAIVKAYGDDNEETLKQRLTNLEKKITNITTKFEQIEKCCKRNDEVLFRLENHAETLRAAMISLAKKIDVQTGRHPYE	110	KJ642615.1	2015-05-11
MPXV	PCH	54	AIE40930.1	MDGTLFPGDDDLAIPATEFFSTKAAKNPETKREAIVKAYGDDNEETLKQRLTNLEKKITNITTKFEQIEKCCKRNDEVLFRLENHAETLRAAMISLAKKIDVQTGRHPYE	110	KJ642616.1	2015-05-11
MPXV	Nigeria-SE-1971	55	AIE41105.1	MDGTLFPGDDDLAIPATEFFSTKAAKNPETKREAIVKAYGDDNEETLKQRLTNLEKKITNITTKFEQIEKCCKRNDEVLFRLENHAETLRAAMISLAKKIDVQTGRHPYE	110	KJ642617.1	2015-05-11
MPXV	Cote d'Ivoire_1971	56	AKG51301.1	MDGTLFPGDDDLAIPATEFFSTKAAKNPETKREAIVKAYGDDNEETLKQRLTNLEKKITNITTKFEQIEKCCKRNDEVLFRLENHAETLRAAMISLAKKIDVQTGRHPYE	110	KP849470.1	2015-05-13
MPXV	MPXV_Nig_2017_297957	57	AUW64219.1	MDGTLFPGDDDLAIPATEFFSTKAAKNPETKREAIVKAYGDDNEETLKQRLTNLEKKITNITTKFEQIEKCCKRNDEVLFRLENHAETLRAAMISLAKKIDVQTGRHPYE	110	MG693723.1	2018-02-06
				Epitope 4 Epitopes 1A-1D Epitope 5
RPXV	Rabbitpox virus Uttrecht	1	CAB11757.1	MDGTLFPGDDDLAIPATEFFSTKAAKKPEAKREAIVKADGDDNEETLKQRLTNLEKKITNVTTKFEQIEKCCKRNDEVLFRLENHAETLRAAMISLAKKIDVQTGRRPYE	110	Z99059.1	2003-03-19
RPXV	Rabbitpox virus	2	AAS49848.1	MDGTLFPGDDDLAIPATEFFSTKAAKKPEAKREAIVKADGDDNEETLKQRLTNLEKKITNVTTKFEQIEKCCKRNDEVLFRLENHAETLRAAMISLAKKIDVQTGRRPYE	110	AY484669.1	2005-10-21
				Epitope 4 Epitopes 1A-1D Epitope 5
RCNV	Herman	1	AKJ93776.1	MEGTLFPGDDDIAIPATEFFVNKAAKKPEKPAKRKVVKADDAEEKADEEEDAEEDIKGRLTNLEKKITNVTTKFAQIEKCCKRNDEVLFRLENHAETLRVAMLSLAKKIDIQTGRQRYE	119	KP143769.1	2015-06-10
RCNV	Raccoonpoxvirus	2	ABD37609.1	KPEAKRKVVEKADEEEDEEDIKGRLTNLEKKITNVTTKFAQIEKCCKRNDEV	52	DQ374628.1	2016-07-26
				Epitope 4 Epitopes 1A-1D Epitope 5
SkPXV	SKUNK	1	AAQ72922.1	MDGTLFPGDDDMAIPATEFFVTRAAKKPEEPVKRKVVKNKNKHKVVKADGEDDPDEDDEDDDDEEDDDAEETIKHRLTNLEKKITNVTTKFAQIEKCCKRNDEVLFRLENHAETLRAAMLTLAKKIDVQTGRQRYE	136	AY299088.1	2004-06-30
SkPXV	WA	2	YP_009282840.1	MDGTLFPGDDDMAIPATEFFVTRAAKKPEEPVKRKVVKNKNKHKVVKADGEDDPDEDDEDDDDEEDDDAEETIKHRLTNLEKKITNVTTKFAQIEKCCKRNDEVLFRLENHAETLRAAMLTLAKKIDVQTGRQRYE	136	NC_031038.1	2016-09-23
SkPXV	WA	3	AOP31625.1	MDGTLFPGDDDMAIPATEFFVTRAAKKPEEPVKRKVVKNKNKHKVVKADGEDDPDEDDEDDDDEEDDDAEETIKHRLTNLEKKITNVTTKFAQIEKCCKRNDEVLFRLENHAETLRAAMLTLAKKIDVQTGRQRYE	136	KU749310.1	2016-09-21
				Epitope 4 Epitopes 1A-1D Epitope 5
TaPXV	Dahomey 1968	1	YP_717458.1	MDGTLFPGDDDLAIPATEFFSTKAAKKPEAKREAIVKADGYDNEETLKQRLTNLEKKITNVTIKFEQIEKCCKRNDEVLFRLENHAETLRAAMISLAKKIDVQTGRHPYE	110	NC_008291.1	2006-08-19
TaPXV	Dahomey 1968	3	ABD97717.1	MDGTLFPGDDDLAIPATEFFSTKAAKKPEAKREAIVKADGYDNEETLKQRLTNLEKKITNVTIKFEQIEKCCKRNDEVLFRLENHAETLRAAMISLAKKIDVQTGRHPYE	110	DQ437594.1	2006-08-19
TaPXV	Taterapox virus	3	ABD37615.1	KPEAKREAIVKADGYDNEETLKQRLTNLEKKITNVTIKFEQIEKCCKRNDEV	52	DQ374634.1	2016-07-26
				Epitope 4 Epitopes 1A-1D Epitope 5
VACV	Vaccinia virus	1	AAA48248.1	MDGTLFPGDDDLAIPATEFFSTKAAKKPEAKREAIVKADEDDNEETLKQRLTNLEKKITNVTTKFEQIEKCCKRNDEVLFRLENHAETLRAAMISLAKKIDVQTGRRPYE	110	M18173.1	1993-08-03
VACV	Tian Tan	2	AAF34032.1	MDGTLFPGDDDLAIPATEFFSTKAAKKPEAKREAIVKADEDDNEETLKQRLTNLEKKITNVTTKFEQIEKCCKRNDEVLFRLENHAETLRAAMISLAKKIDVQTGRRPYG	110	AF095689.1	2000-02-14
VACV	LIVP-1	3	CAB11755.1	MDGTLFPGDDDLAIPATEFFSTKAAKKPEAKREAIVKADEDDNEETLKQRLTNLEKKITNVTTKFEQIEKCCKRNDEVLFRLENHAETLRAAMISLAKKIDVQTGRRHMSNLTLLLIKSIFKK	123	Z99057.1	2003-03-19
VACV	COP-2	4	CAB11754.1	MDGTLFPGDDDLAIPATEFFSTKADKKPEAKREAIVKADEDDNEETLKQRLTNLEKKITNVTTKFEQIEKCCKRNDEVLFRLENHAETLRAAMISLAKKIDVQTGRRPYE	110	Z99056.1	2003-03-19
VACV	LIVP-2	5	CAB11756.1	MDGTLFPGDDDLAIPATEFFSTKAAKKPEAKREAIVKADVDDNEETLKQRLTNLEKKITNVTTKFKQIEKCCKRNDEVLFRLENHAETLRAAMISLAKKIDVQTGRRPYE	110	Z99058.1	2003-03-19
VACV	Wyeth	6	CAB11762.1	MDGTLFPGDDDLAIPATEFFSTKAAKKPEAKREAIVKADEDDNEETLKQRLTNLEKKITNVTTKFEQIEKCCKRNDEVLFRLENHAETLRAAMISLAKKIDVQTGRRPYE	110	Z99064.1	2003-03-19
VACV	Ankara	7	AAB96472.1	MDGTLFPGDDDLAIPATEFFSTTAAKKPEAKREAIVKADEDDNEETLKQRLTNLEKKITNVTTKFEQIEKCCKRNDEVLFRLENHAETLRAAMISLAKKIDVQTGRRPYE	110	U94848.1	2003-04-14
VACV	Acambis 3000 Modified Virus Ankara (MVA)	8	AAT10536.1	MDGTLFPGDDDLAIPATEFFSTTAAKKPEAKREAIVKADEDDNEETLKQRLTNLEKKITNVTTKFEQIEKCCKRNDEVLFRLENHAETLRAAMISLAKKIDVQTGRRPYE	110	AY603355.1	2004-05-15
VACV	BP-1	9	AAQ72850.1	MDGTLFPGDDDLAIPATEFFSTKAAKKPEAKREAIVKADEDDNEETLKQRLTNLEKKITNVTTKFEQIEKCCKRNDEVLFRLENHAETLRAAMISLAKKIDVQTGRRPYE	110	AY299016.1	2004-06-30
VACV	IHD	10	AAQ72851.1	MDGTLFPGDDDLAIPATEFFSTKAAKKPEAKREAIVKADEDDNEETLKQRLTNLEKKITNVTTKFEQIEKCCKRNDEVLFRLENHAETLRAAMISLAKKIDVQTGRRPYE	110	AY299017.1	2004-06-30
VACV	LEVADITI	11	AAQ72852.1	MDGTLFPGDDDLAIPATEFFSTKAAKKPEAKREAIVKADEDDNEETLKQRLTNLEKKITNVTTKFEQIEKCCKRNDEVLFRLENHAETLRAAMISLAKKIDVQTGRRPYE	110	AY299018.1	2004-06-30
VACV	CVA	12	AAQ72853.1	MDGTLFPGDDDLAIPATEFFSTKAAKKPEAKREAIVKADEDDNEETLKQRLTNLEKKITNVTTKFEQIEKCCKRNDEVLFRLENHAETLRAAMISLAKKIDVQTGRRPYE	110	AY299019.1	2004-06-30
VACV	ELSTREE	13	AAQ72854.1	MDGTLFPGDDDLAIPATEFFSTKAAKKPEAKREAIVKADEDDNEETLKQRLTNLEKKITNVTTKFEQIEKCCKRNDEVLFRLENHAETLRAAMISLAKKIDVQTGRRPYE	110	AY299020.1	2004-06-30
VACV	EP-MARINA	14	AAQ72855.1	MDGTLFPGDDDLAIPATEFFSTKAAKKPEAKREAIVKADEDDNEETLKQRLTNLEKKITNVTTKFEQIEKCCKRNDEVLFRLENHAETLRAAMISLAKKIDVQTGRRPYE	110	AY299021.1	2004-06-30
VACV	Connaught	15	AAN78218.2	MDGTLFPGDDDLAIPATEFFSTKAAKKPEAKREAIVKADEDDNEETLKQRLTNLEKKITNVTTKFEQIEKCCKRNDEVLFRLENHAETLRAAMISLAKKIDVQTGRRPYE	110	AY160184.2	2005-01-25
VACV	LC16m8	16	AAW23581.1	MDGTLFPGDDDLAIPATEFFSTKAAKKPEAKREAIVKADGDDNEETLKQRLTNLEKKITNVTTKFEQIEKCCKRNDEVLFRLENHAETLRAAMISLAKKIDVQTGRRPYE	110	AY678275.1	2005-09-08
VACV	LC16mO	17	AAW23863.1	MDGTLFPGDDDLAIPATEFFSTKAAKKPEAKREAIVKADGDDNEETLKQRLTNLEKKITNVTTKFEQIEKCCKRNDEVLFRLENHAETLRAAMISLAKKIDVQTGRRPYE	110	AY678277.1	2005-09-08
VACV	WR (Western Reserve)	18	AAO89429.1	MDGTLFPGDDDLAIPATEFFSTKAAKKPEAKREAIVKADEDDNEETLKQRLTNLEKKITNVTTKFEQIEKCCKRNDEVLFRLENHAETLRAAMISLAKKIDVQTGRRPYE	110	AY243312.1	2006-03-14
VACV	Copenhagen	19	AAA48152.1	MDGTLFPGDDDLAIPATEFFSTKADKKPEAKREAIVKADEDDNEETLKQRLTNLEKKITNVTTKFEQIEKCCKRNDEVLFRLENHAETLRAAMISLAKKIDVQTGRRPYE	110	M35027.1	2006-03-15
VACV	3737	20	ABD57680.1	MDGTLFPGDDDLAIPATEFFSTKAAKKPEAKREAIVKADEDDNEETLKQRLTNLEKKITNVTTKFEQIEKCCKRNDEVLFRLENHAETLRAAMISLAKKIDVQTGRRPYE	110	DQ377945.1	2006-04-19
VACV	DUKE	21	ABD98620.1	MDGTLFPGDDDLAIPATEFFSTKAAKKPEAKREAIVKADEDDNEETLKQRLTNLEKKITNVTTKFEQIEKCCKRNDEVLFRLENHAETLRAAMISLAKKIDVQTGRRPYE	110	DQ439815.1	2006-10-27
VACV	Lister clone VACV107	22	ABD52635.1	MDGTLFPGDDDLAIPATEFFSTKAAKKPEAKREAIVKADEDDNEETLKQRLTNLEKKITNVTTKFEQIEKCCKRNDEVLFRLENHAETLRAAMISLAKKIDVQTGRRPYE	110	DQ121394.1	2007-06-12
VACV	chorioallantois vaccinia virus Ankara (CVA)	23	CAM58321.1	MDGTLFPGDDDLAIPATEFFSTKAAKKPEAKREAIVKADEDDNEETLKQRLTNLEKKITNVTTKFEQIEKCCKRNDEVLFRLENHAETLRAAMISLAKKIDVQTGRRPYE	110	AM501482.1	2009-01-30
VACV	GLV-1h68	24	ABZ80105.1	MDGTLFPGDDDLAIPATEFFSTKAAKKPEAKREAIVKADEDDNEETLKQRLTNLEKKITNVTTKFEQIEKCCKRNDEVLFRLENHAETLRAAMISLAKKIDVQTGRRPYE	110	EU410304.1	2009-09-29
VACV	unknown Sequence 318 from patent US 7645456	25	ADC23632.1	MDGTLFPGDDDLAIPATEFFSTKAAKKPEAKREAIVKADEDDNEETLKQRLTNLEKKITNVTTKFEQIEKCCKRNDEVLFRLENHAETLRAAMISLAKKIDVQTGRRPYE	110	ADC23632.1	2010-01-28
VACV	Acambis clone 3	26	AAQ93247.1	MDGTLFPGDDDLAIPATEFFSTKAAKKPEAKREAIVKADEDDNEETLKQRLTNLEKKITNVTTKFEQIEKCCKRNDEVLFRLENHAETLRAAMISLAKKIDVQTGRRPYE	110	AY313848.1	2010-10-05
VACV	Acambis clone 2000	27	AAR17993.1	MDGTLFPGDDDLAIPATEFFSTKAAKKPEAKREAIVKADEDDNEETLKQRLTNLEKKITNVTTKFEQIEKCCKRNDEVLFRLENHAETLRAAMISLAKKIDVQTGRRPYE	110	AY313847.1	2010-10-05
VACV	unknown Sequence 8 from patent US7807180	28	ADS58159.1	MDGTLFPGDDDLAIPATEFFSTKAAKKPEAKREAIVKADEDDNEETLKQRLTNLEKKITNVTTKFEQIEKCCKRNDEVLFRLENHAETLRAAMISLAKKIDVQTGRRPYE	110	ADS58159.1	2010-12-13
VACV	Dryvax clone DPP12	29	AEY73438.1	MDGTLFPGDDDLAIPATEFFSTKAAKKPEAKREAIVKADEDDNEETLKQRLTNLEKKITNVTTKFEQIEKCCKRNDEVLFRLENHAETLRAAMISLAKKIDVQTGRRPYE	110	JN654979.1	2012-01-28
VACV	Dryvax clone DPP9	30	AEY72723.1	MDGTLFPGDDDLAIPATEFFSTKAAKKPEAKREAIVKADEDDNEETLKQRLTNLEKKITNVTTKFEQIEKCCKRNDEVLFRLENHAETLRAAMISLAKKIDVQTGRRPYE	110	JN654976.1	2012-01-28
VACV	Dryvax clone DPP10	31	AEY72961.1	MDGTLFPGDDDLAIPATEFFSTKAAKKPEAKREAIVKADEDDNEETLKQRLTNLEKKITNVTTKFEQIEKCCKRNDEVLFRLENHAETLRAAMISLAKKIDVQTGRRPYE	110	JN654977.1	2012-01-28
VACV	Dryvax clone DPP11	32	AEY73196.1	MDGTLFPGDDDLAIPATEFFSTKAAKKPEAKREAIVKADEDDNEETLKQRLTNLEKKITNVTTKFEQIEKCCKRNDEVLFRLENHAETLRAAMISLAKKIDVQTGRRPYE	110	JN654978.1	2012-01-28
VACV	Dryvax clone DPP13	33	AEY73678.1	MDGTLFPGDDDLAIPATEFFSTKAAKKPEAKREAIVKADEDDNEETLKQRLTNLEKKITNVTTKFEQIEKCCKRNDEVLFRLENHAETLRAAMISLAKKIDVQTGRRPYE	110	JN654980.1	2012-01-28
VACV	Dryvax clone DPP15	34	AEY73908.1	MDGTLFPGDDDLAIPATEFFSTKAAKKPEAKREAIVKADEDDNEETLKQRLTNLEKKITNVTTKFEQIEKCCKRNDEVLFRLENHAETLRAAMISLAKKIDVQTGRRPYE	110	JN654981.1	2012-01-28
VACV	Dryvax clone DPP16	35	AEY74148.1	MDGTLFPGDDDLAIPATEFFSTKAAKKPEAKREAIVKADEDDNEETLKQRLTNLEKKITNVTTKFEQIEKCCKRNDEVLFRLENHAETLRAAMISLAKKIDVQTGRRPYE	110	JN654982.1	2012-01-28
VACV	Dryvax clone DPP17	36	AEY74389.1	MDGTLFPGDDDLAIPATEFFSTKAAKKPEAKREAIVKADEDDNEETLKQRLTNLEKKITNVTTKFEQIEKCCKRNDEVLFRLENHAETLRAAMISLAKKIDVQTGRRPYE	110	JN654983.1	2012-01-28
VACV	Dryvax clone DPP19	37	AEY74617.1	MDGTLFPGDDDLAIPATEFFSTKAAKKPEAKREAIVKADEDDNEETLKQRLTNLEKKITNVTTKFEQIEKCCKRNDEVLFRLENHAETLRAAMISLAKKIDVQTGRRPYE	110	JN654984.1	2012-01-28
VACV	Dryvax clone DPP20	38	AEY74857.1	MDGTLFPGDDDLAIPATEFFSTKAAKKPEAKREAIVKADEDDNEETLKQRLTNLEKKITNVTTKFEQIEKCCKRNDEVLFRLENHAETLRAAMISLAKKIDVQTGRRPYE	110	JN654985.1	2012-01-28
VACV	Dryvax clone DPP21	39	AEY75097.1	MDGTLFPGDDDLAIPATEFFSTKAAKKPEAKREAIVKADEDDNEETLKQRLTNLEKKITNVTTKFEQIEKCCKRNDEVLFRLENHAETLRAAMISLAKKIDVQTGRRPYE	110	JN654986.1	2012-01-28
VACV	IHD-W	40	AGB75866.1	MDGTLFPGDDDLAIPATEFFSTKAAKKPEAKREAIVKADEDDNEETLKQRLTNLEKKITNVTTKFEQIEKCCKRNDEVLFRLENHAETLRAAMISLAKKIDVQTGRRPYE	110	KC201194.1	2013-01-09
VACV	TianTan clone TP3	41	AGK06618.1	MDGTLFPGDDDLAIPATEFFSTKAAKKPEAKREAIVKADEDDNEETLKQRLTNLEKKITNVTTKFEQIEKCCKRNDEVLFRLENHAETLRAAMISLAKKIDVQTGRRPYE	110	KC207810.1	2013-04-27
VACV	TianTan clone TP5	42	AGK06831.1	MDGTLFPGDDDLAIPATEFFSTKAAKKPEAKREAIVKADEDDNEETLKQRLTNLEKKITNVTTKFEQIEKCCKRNDEVLFRLENHAETLRAAMISLAKKIDVQTGRRPYE	110	KC207811.1	2013-04-27
VACV	TianTan clone TT8	43	AGJ91342.1	MDGTLFPGDDDLAIPATEFFSTKAAKKPEAKREAIVKADEDDNEETLKQRLTNLEKKITNVTTKFEQIEKCCKRNDEVLFRLENHAETLRAAMISLAKKIDVQTGRRPYE	110	JX489135.1	2013-04-24
VACV	TianTan clone TT9	44	AGJ91614.1	MDGTLFPGDDDLAIPATEFFSTKAAKKPEAKREAIVKADEDDNEETLKQRLTNLEKKITNVTTKFEQIEKCCKRNDEVLFRLENHAETLRAAMISLAKKIDVQTGRRPYE	110	JX489136.1	2013-04-24
VACV	TianTan clone TT10	45	AGJ91884.1	MDGTLFPGDDDLAIPATEFFSTKAAKKPEAKREAIVKADEDDNEETLKQRLTNLEKKITNVTTKFEQIEKCCKRNDEVLFRLENHAETLRAAMISLAKKIDVQTGRRPYE	110	JX489137.1	2013-04-24
VACV	TianTan clone TT11	46	AGJ92158.1	MDGTLFPGDDDLAIPATEFFSTKAAKKPEAKREAIVKADEDDNEETLKQRLTNLEKKITNVTTKFEQIEKCCKRNDEVLFRLENHAETLRAAMISLAKKIDVQTGRRPYE	110	JX489138.1	2013-04-24
VACV	TianTan clone TT12	47	AGJ92432.1	MDGTLFPGDDDLAIPATEFFSTKAAKKPEAKREAIVKADEDDNEETLKQRLTNLEKKITNVTTKFEQIEKCCKRNDEVLFRLENHAETLRAAMISLAKKIDVQTGRRPYE	110	JX489139.1	2013-04-24
VACV	Brazil Serro 2	48	AHB35788.1	MDGTLFPGDDDLAIPATEFFSTKAAKKPEAKREAIVKADEDDNEETLKQRLTNLEKKITNVTTKFEQIEKCCKRNDEVLFRLENHAETLRAAMISLAKKIDVQTGRRPYE	110	KF179385.1	2014-12-04
VACV	L-IVP	49	AIZ72898.1	MDGTLFPGDDDLAIPATEFFSTKAAKKPEAKREAIVKADEDDNEETLKQRLTNLEKKITNVTTKFEQIEKCCKRNDEVLFRLENHAETLRAAMISLAKKIDVQTGRRPYE	110	KP233807.1	2014-12-17
VACV	Dryvax clone DPP25	50	AIX98845.1	MDGTLFPGDDDLAIPATEFFSTKAAKKPEAKREAIVKADEDDNEETLKQRLTNLEKKITNVTTKFEQIEKCCKRNDEVLFRLENHAETLRAAMISLAKKIDVQTGRRPYE	110	KJ125438.1	2015-04-21
VACV	Tashkent cloneTKT3	51	AIX99269.1	MDGTLFPGDDDLAIPATEFFSTKAAKKPEAKREAIVKADEDDNEETLKQRLTNLEKKITNVTTKFEQIEKCCKRNDEVLFRLENHAETLRAAMISLAKKIDVQTGRRPYE	110	KM044309.1	2015-04-21
VACV	Tashkent cloneTKT4	52	AIX99474.1	MDGTLFPGDDDLAIPATEFFSTKAAKKPEAKREAIVKADEDDNEETLKQRLTNLEKKITNVTTKFEQIEKCCKRNDEVLFRLENHAETLRAAMISLAKKIDVQTGRRPYE	110	KM044310.1	2015-04-21
VACV	WAU86/88-1	53	AHB23585.1	MDGTLFPGDDDLAIPATEFFSTKAAKKPEAKREAIVKADEDDNEETLKQRLTNLEKKITNVTTKFEQIEKCCKRNDEVLFRLENHAETLRAAMISLAKKIDVQTGRRPYE	110	KF866253.1	2015-05-11
VACV	WR (Western Reserve)	54	YP_233032.1	MDGTLFPGDDDLAIPATEFFSTKAAKKPEAKREAIVKADEDDNEETLKQRLTNLEKKITNVTTKFEQIEKCCKRNDEVLFRLENHAETLRAAMISLAKKIDVQTGRRPYE	110	NC_006998.1	2015-08-06
VACV	IOC cloneB141	55	ALF05145.1	MDGTLFPGDDDLAIPATEFFSTKAAKKPEAKREAIVKADEDDNEETLKQRLTNLEKKITNVTTKFEQIEKCCKRNDEVLFRLENHAETLRAAMISLAKKIDVQTGRRPYE	110	KT184690.1	2015-09-26
VACV	IOC cloneB388	56	ALF05396.1	MDGTLFPGDDDLAIPATEFFSTKAAKKPEAKREAIVKADEDDNEETLKQRLTNLEKKITNVTTKFEQIEKCCKRNDEVLFRLENHAETLRAAMISLAKKIDVQTGRRPYE	110	KT184691.1	2015-09-26
VACV	Cantagalo	57	ALF36307.1	MDGTLFPGDDDLAIPATEFFSTKAAKKPEAKREAIVKADEDDNEETLKQRLTNLEKKITNVTTKFEQIEKCCKRNDEVLFRLENHAETLRAAMISLAKKIDVQTGRRPYE	110	KT013210.1	2015-10-08
VACV	Lister clone: Lister Butantan	58	AND73983.1	MDGTLFPGDDDLAIPATEFFSTKAAKKPEAKREAIVKADEDDNEETLKQRLTNLEKKITNVTTKFEQIEKCCKRNDEVLFRLENHAETLRAAMISLAKKIDVQTGRRPYE	110	KX061501.1	2016-05-10
VACV	Vaccinia virus WR	59	P11258.3	MDGTLFPGDDDLAIPATEFFSTKAAKKPEAKREAIVKADEDDNEETLKQRLTNLEKKITNVTTKFEQIEKCCKRNDEVLFRLENHAETLRAAMISLAKKIDVQTGRRPYE	110	P11258.3	2017-02-15
VACV	Vaccinia virus	60	CAA40577.1	MDGTLFPGDDDLAIPATEFFSTKAAKKPDRKREQIVKADEDDNEETLKQRLTNLEKKITNVTTKFEQIEKCCKRNDEVLFRLENHAETLRAAMISLAKKIDVQTGRRPYE	110	X57318.1	2016-07-26
VACV	WR 65-16	61	P26312.1	MLEFFRPPRARSPRELVQLLPEAWTTSRSSTGSANPSASRKPARYPRIHAPELQSGEARWPLWSRIRPLEDPLKQRLTNLEKKITNVTTKFEQIEKCCKRNDEVLFRLENHAETLRAAMISLAKKIDVQTGRRPYE	136		2017-05-10
				Epitope 4 Epitopes 1A-1D Epitope 5
VARV major	India-1967	1	CAA47501.1	MDGTLFPGDDDLAIPATEFFSTKAAKKPEAKREAIVKADGDNNEETLKQRLTNLEKKITNVTTKFEQIEKCCKRNDDVLFRLENHAETLRAAMISLAKKIDVQTGRRPYE	110	X67115.1	1994-07-26
VARV major	Bangladesh-1975, ssp. major	2	AAA60882.1	MDGTLFPGDDDLAIPATEFFSTKAAKKPEAKREAIVKADGDDNEETLKQRLTNLEKKITNVTTKFEQIEKCCKRNDDVLFRLENHAETLRAAMISLAKKIDVQTGRRPYE	110	L22579.1	1995-01-12
VARV major	Harvey, ssp. major	3	CAA46494.1	MDGTLFPGDDDLAIPATEFFSTKAAKKPEAKREAIVKADGDDNEETLKQRLTNLEKKITNVTTKFEQIEKCCKRNDDVLFRLENHAETLRAAMISLAKKIDVQTGRRPYE	110	X65517.1	1999-01-22
VARV major	India378	4	AAP48868.1	MDGTLFPGDDDLAIPATEFFSTKAAKKPEAKREAIVKADGDDNEETLKQRLTNLEKKITNVTTKFEQIEKCCKRNDDVLFRLENHAETLRAAMISLAKKIDVQTGRRPYE	110	AY223483.1	2004-05-12
VARV major	M-Sur-60	5	AAP48870.1	MDGTLFPGDDDLAIPATEFFSTKAAKKPEAKREAIVKADGDDNEETLKQRLTNLEKKITNVTTKFEQIEKCCKRNDDVLFRLENHAETLRAAMISLAKKIDVQTGRRPYE	110	AY223485.1	2004-05-12
VARV major	6/58	6	AAP48877.1	MDGTLFPGDDDLAIPATEFFSTKAAKKPEAKREAIVKADGDNNEETLKQRLTNLEKKITNVTTKFEQIEKCCKRNDDVLFRLENHAETLRAAMISLAKKIDVQTGRRPYE	110	AY223492.1	2004-05-12
VARV major	Aslam	7	AAP48875.1	MDGTLFPGDDDLAIPATEFFSTKAAKKPEAKREAIVKADGDDNEETLKQRLTNLEKKITNVTTKFEQIEKCCKRNDDVLFRLENHAETLRAAMISLAKKIDVQTGRRPYE	110	AY223490.1	2004-05-12
VARV major	Brazil128	8	AAP48879.1	MDGTLFPGDDDLAIPATEFFSTKAAKKPEAKREAIVKADGDDNEETLKQRLTNLEKKITNVTTKFEQIEKCCKRNDDVLFRLENHAETLRAAMISLAKKIDVQTGRRPYE	110	AY223494.1	2004-05-12
VARV major	Brazil131	9	AAP48880.1	MDGTLFPGDDDLAIPATEFFSTKAAKKPEAKREAIVKADGDDNEETLKQRLTNLEKKITNVTTKFEQIEKCCKRNDDVLFRLENHAETLRAAMISLAKKIDVQTGRRPYE	110	AY223495.1	2004-05-12
VARV major	Butler	10	AAP48878.1	MDGTLFPGDDDLAIPATEFFSTKAAKKPEAKREAIVKADGDDNEETLKQRLTNLEKKITNVTTKFEQIEKCCKRNDDVLFRLENHAETLRAAMISLAKKIDVQTGRRPYE	110	AY223493.1	2004-05-12
VARV major	India164	11	AAP48869.1	MDGTLFPGDDDLAIPATEFFSTKAAKKPEAKREAIVKADGDDNEETLKQRLTNLEKKITNVTTKFEQIEKCCKRNDDVLFRLENHAETLRAAMISLAKKIDVQTGRRPYE	110	AY223484.1	2004-05-12
VARV major	Khateen	12	AAP48876.1	MDGTLFPGDDDLAIPATEFFSTKAAKKPEAKREAIVKADGDDNEETLKQRLTNLEKKITNVTTKFEQIEKCCKRNDDVLFRLENHAETLRAAMISLAKKIDVQTGRRPYE	110	AY223491.1	2004-05-12
VARV major	M-A-60	13	AAP48872.1	MDGTLFPGDDDLAIPATEFFSTKAAKKPEAKREAIVKADGDDNEETLKQRLTNLEKKITNVTTKFEQIEKCCKRNDDVLFRLENHAETLRAAMISLAKKIDVQTGRRPYE	110	AY223487.1	2004-05-12
VARV major	M-Bl-60	14	AAP48873.1	MDGTLFPGDDDLAIPATEFFSTKAAKKPEAKREAIVKADGDDNEETLKQRLTNLEKKITNVTTKFEQIEKCCKRNDDVLFRLENHAETLRAAMISLAKKIDVQTGRRPYE	110	AY223488.1	2004-05-12
VARV major	M-N-60	15	AAP48874.1	MDGTLFPGDDDLAIPATEFFSTKAAKKPEAKREAIVKADGDDNEETLKQRLTNLEKKITNVTTKFEQIEKCCKRNDDVLFRLENHAETLRAAMISLAKKIDVQTGRRPYE	110	AY223489.1	2004-05-12
VARV major	M-Sok-60	16	AAP48871.1	MDGTLFPGDDDLAIPATEFFSTKAAKKPEAKREAIVKADGDDNEETLKQRLTNLEKKITNVTTKFEQIEKCCKRNDDVLFRLENHAETLRAAMISLAKKIDVQTGRRPYE	110	AY223486.1	2004-05-12
VARV major	TajBarin	17	AAP48867.1	MDGTLFPGDDDLAIPATEFFSTKAAKKPEAKREAIVKADGDDNEETLKQRLTNLEKKITNVTTKFEQIEKCCKRNDDVLFRLENHAETLRAAMISLAKKIDVQTGRRPYE	110	AY223482.1	2004-05-12
VARV major	India-1967, ssp. major	18	CAA49075.1	MDGTLFPGDDDLAIPATEFFSTKAAKKPEAKREAIVKADGDNNEETLKQRLTNLEKKITNVTTKFEQIEKCCKRNDDVLFRLENHAETLRAAMISLAKKIDVQTGRRPYE	110	X69198.1	2005-04-18
VARV major	United Kingdom 1947 Higgins (Staffordshire)	19	ABF28921.1	MDGTLFPGDDDLAIPATEFFSTKAAKKPEAKREAIVKADGDDNEETLKQRLTNLEKKITNVTTKFEQIEKCCKRNDDVLFRLENHAETLRAAMISLAKKIDVQTGRRPYE	110	DQ441446.1	2006-08-19
VARV major	Afghanistan 1970 Variolator 4	20	ABG43304.1	MDGTLFPGDDDLAIPATEFFSTKAAKKPEAKREAIVKADGDDNEETLKQRLTNLEKKITNVTTKFEQIEKCCKRNDDVLFRLENHAETLRAAMISLAKKIDVQTGRRPYE	110	DQ437580.1	2006-08-19
VARV major	Bangladesh 1974 (nur islam)	21	ABF23711.1	MDGTLFPGDDDLAIPATEFFSTKAAKKPEAKREAIVKADGDDNEETLKQRLTNLEKKITNVTTKFEQIEKCCKRNDDVLFRLENHAETLRAAMISLAKKIDVQTGRRPYE	110	DQ441420.1	2006-08-19
VARV major	Bangladesh 1974 (Shahzaman)	22	ABF23908.1	MDGTLFPGDDDLAIPATEFFSTKAAKKPEAKREAIVKADGDDNEETLKQRLTNLEKKITNVTTKFEQIEKCCKRNDDVLFRLENHAETLRAAMISLAKKIDVQTGRRPYE	110	DQ441421.1	2006-08-19
VARV major	Bangladesh 1974 (Solaiman)	23	ABF24105.1	MDGTLFPGDDDLAIPATEFFSTKAAKKPEAKREAIVKADGDDNEETLKQRLTNLEKKITNVTTKFEQIEKCCKRNDDVLFRLENHAETLRAAMISLAKKIDVQTGRRPYE	110	DQ441422.1	2006-08-19
VARV major	Bangladesh 1975 v75-550 Banu	24	ABG43507.1	MDGTLFPGDDDLAIPATEFFSTKAAKKPEAKREAIVKADGDDNEETLKQRLTNLEKKITNVTTKFEQIEKCCKRNDDVLFRLENHAETLRAAMISLAKKIDVQTGRRPYE	110	DQ437581.1	2006-08-19
VARV major	Benin, Dahomey 1968 (v68-59)	25	ABF22898.1	MDGTLFPGDDDLAIPATEFFSTKAAKKPEAKREAIVKADGDDNEETLKQRLTNLEKKITNVTTKFEQIEKCCKRNDDVLFRLENHAETLRAAMISLAKKIDVQTGRRPYE	110	DQ441416.1	2006-08-19
VARV major	Botswana 1972 (v72-143)	26	ABF23102.1	MDGTLFPGDDDLAIPATEFFSTKAAKKPEAKREAIVKADGDDNEETLKQRLTNLEKKITNVTTKFEQIEKCCKRNDDVLFRLENHAETLRAAMISLAKKIDVQTGRRPYE	110	DQ441417.1	2006-08-19
VARV major	Botswana 1973 (v73-225)	27	ABF23304.1	MDGTLFPGDDDLAIPATEFFSTKAAKKPEAKREAIVKADGDDNEETLKQRLTNLEKKITNVTTKFEQIEKCCKRNDDVLFRLENHAETLRAAMISLAKKIDVQTGRRPYE	110	DQ441418.1	2006-08-19
VARV major	Brazil 1966 (v66-39 Sao Paulo)	28	ABF23508.1	MDGTLFPGDDDLAIPATEFFSTKAAKKPEAKREAIVKADGDDNEETLKQRLTNLEKKITNVTTKFEQIEKCCKRNDDVLFRLENHAETLRAAMISLAKKIDVQTGRRPYE	110	DQ441419.1	2006-08-19
VARV major	China Horn 1948; Sabin Lab July 1948	29	ABG43708.1	MDGTLFPGDDDLAIPATEFFSTKAAKKPEAKREAIVKADGDDNEETLKQRLTNLEKKITNVTTKFEQIEKCCKRNDDVLFRLENHAETLRAAMISLAKKIDVQTGRRPYE	110	DQ437582.1	2006-08-19
VARV major	Congo 9 1970 (v74-227 Gispen)	30	ABF24302.1	MDGTLFPGDDDLAIPATEFFSTKAAKKPEAKREAIVKADGDDNEETLKQRLTNLEKKITNVTTKFEQIEKCCKRNDDVLFRLENHAETLRAAMISLAKKIDVQTGRRPYE	110	DQ441423.1	2006-08-19
VARV major	Congo 1970 v70-46 Kinshasa	31	ABG43912.1	MDGTLFPGDDDLAIPATEFFSTKAAKKPEAKREAIVKADGDDNEETLKQRLTNLEKKITNVTTKFEQIEKCCKRNDDVLFRLENHAETLRAAMISLAKKIDVQTGRRPYE	110	DQ437583.1	2006-08-19
VARV major	Ethiopia 1972 (Eth16 R14-1X-72 Addis)	32	ABF24503.1	MDGTLFPGDDDLAIPATEFFSTKAAKKPEAKREAIVKADGDDNEETLKQRLTNLEKKITNVTTKFEQIEKCCKRNDDVLFRLENHAETLRAAMISLAKKIDVQTGRRPYE	110	DQ441424.1	2006-08-19
VARV major	Ethiopia 1972 (Eth17 R14-1X-72 Addis)	33	ABF24705.1	MDGTLFPGDDDLAIPATEFFSTKAAKKPEAKREAIVKADGDDNEETLKQRLTNLEKKITNVTTKFEQIEKCCKRNDDVLFRLENHAETLRAAMISLAKKIDVQTGRRPYE	110	DQ441425.1	2006-08-19
VARV major	Germany 1958 Heidelberg	34	ABG44114.1	MDGTLFPGDDDLAIPATEFFSTKAAKKPEAKREAIVKADGDDNEETLKQRLTNLEKKITNVTTKFEQIEKCCKRNDDVLFRLENHAETLRAAMISLAKKIDVQTGRRPYE	110	DQ437584.1	2006-08-19
VARV major	Guinea 1969 (005)	35	ABF24906.1	MDGTLFPGDDDLAIPATEFFSTKAAKKPEAKREAIVKADGDDNEETLKQRLTNLEKKITNVTTKFEQIEKCCKRNDDVLFRLENHAETLRAAMISLAKKIDVQTGRRPYE	110	DQ441426.1	2006-08-19
VARV major	India 1953 (Kali-Muthu-M50 Madras)	36	ABF25108.1	MDGTLFPGDDDLAIPATEFFSTKAAKKPEAKREAIVKADGDDNEETLKQRLTNLEKKITNVTTKFEQIEKCCKRNDDVLFRLENHAETLRAAMISLAKKIDVQTGRRPYE	110	DQ441427.1	2006-08-19
VARV major	India 1953 (New Delhi)	37	ABF25308.1	MDGTLFPGDDDLAIPATEFFSTKAAKKPEAKREAIVKADGDDNEETLKQRLTNLEKKITNVTTKFEQIEKCCKRNDDVLFRLENHAETLRAAMISLAKKIDVQTGRRPYE	110	DQ441428.1	2006-08-19
VARV major	India 1964 7124 Vellore	38	ABG44317.1	MDGTLFPGDDDLAIPATEFFSTKAAKKPEAKREAIVKADGDDNEETLKQRLTNLEKKITNVTTKFEQIEKCCKRNDDVLFRLENHAETLRAAMISLAKKIDVQTGRRPYE	110	DQ437585.1	2006-08-19
VARV major	India 1964 7125 Vellore	39	ABG44521.1	MDGTLFPGDDDLAIPATEFFSTKAAKKPEAKREAIVKADGDDNEETLKQRLTNLEKKITNVTTKFEQIEKCCKRNDDVLFRLENHAETLRAAMISLAKKIDVQTGRRPYE	110	DQ437586.1	2006-08-19
VARV major	Iran 1972 2602 Tabriz	40	ABG44723.1	MDGTLFPGDDDLAIPATEFFSTKAAKKPEAKREAIVKADGDDNEETLKQRLTNLEKKITNVTTKFEQIEKCCKRNDDVLFRLENHAETLRAAMISLAKKIDVQTGRRPYE	110	DQ437587.1	2006-08-19
VARV major	Japan 1946 (Yamada MS-2(A) Tokyo)	41	ABF25510.1	MDGTLFPGDDDLAIPATEFFSTKAAKKPEAKREAIVKADGDDNEETLKQRLTNLEKKITNVTTKFEQIEKCCKRNDDVLFRLENHAETLRAAMISLAKKIDVQTGRRPYE	110	DQ441429.1	2006-08-19
VARV major	Japan 1951 (Harper, Masterseed)	42	ABF25712.1	MDGTLFPGDDDLAIPATEFFSTKAAKKPEAKREAIVKADGDDNEETLKQRLTNLEKKITNVTTKFEQIEKCCKRNDDVLFRLENHAETLRAAMISLAKKIDVQTGRRPYE	110	DQ441430.1	2006-08-19
VARV major	Japan 1951 (Stillwell, Masterseed)	43	ABF25913.1	MDGTLFPGDDDLAIPATEFFSTKAAKKPEAKREAIVKADGDDNEETLKQRLTNLEKKITNVTTKFEQIEKCCKRNDDVLFRLENHAETLRAAMISLAKKIDVQTGRRPYE	110	DQ441431.1	2006-08-19
VARV major	Korea 1947 (Lee, Masterseed)	44	ABF26115.1	MDGTLFPGDDDLAIPATEFFSTKAAKKPEAKREAIVKADGDDNEETLKQRLTNLEKKITNVTTKFEQIEKCCKRNDDVLFRLENHAETLRAAMISLAKKIDVQTGRRPYE	110	DQ441432.1	2006-08-19
VARV major	Kuwait 1967 (K1629)	45	ABF26317.1	MDGTLFPGDDDLAIPATEFFSTKAAKKPEAKREAIVKADGDDNEETLKQRLTNLEKKITNVTTKFEQIEKCCKRNDDVLFRLENHAETLRAAMISLAKKIDVQTGRRPYE	110	DQ441433.1	2006-08-19
VARV major	Nepal 1973 V73-175	46	ABG44926.1	MDGTLFPGDDDLAIPATEFFSTKAAKKPEAKREAIVKADGDDNEETLKQRLTNLEKKITNVTTKFEQIEKCCKRNDDVLFRLENHAETLRAAMISLAKKIDVQTGRRPYE	110	DQ437588.1	2006-08-19
VARV major	Pakistan 1969 (Rafig Lahore)	47	ABG45128.1	MDGTLFPGDDDLAIPATEFFSTKAAKKPEAKREAIVKADGDDNEETLKQRLTNLEKKITNVTTKFEQIEKCCKRNDDVLFRLENHAETLRAAMISLAKKIDVQTGRRPYE	110	DQ437589.1	2006-08-19
VARV major	Sierra Leone 1969 (V68-258)	48	ABF27124.1	MDGTLFPGDDDLAIPATEFFSTKAAKKPEAKREAIVKADGDDNEETLKQRLTNLEKKITNVTTKFEQIEKCCKRNDDVLFRLENHAETLRAAMISLAKKIDVQTGRRPYE	110	DQ441437.1	2006-08-19
VARV major	Somalia 1977 (V77-1252)	49	ABF27326.1	MDGTLFPGDDDLAIPATEFFSTKAAKKPEAKREAIVKADGDDNEETLKQRLTNLEKKITNVTTKFEQIEKCCKRNDDVLFRLENHAETLRAAMISLAKKIDVQTGRCPYE	110	DQ441438.1	2006-08-19
VARV major	SOM77_1605_139	50	ABF27525.1	MDGTLFPGDDDLAIPATEFFSTKAAKKPEAKREAIVKADGDDNEETLKQRLTNLEKKITNVTTKFEQIEKCCKRNDDVLFRLENHAETLRAAMISLAKKIDVQTGRCPYE	110	DQ441439.1	2006-08-19
VARV major	Somalia 1977; V77-2479	51	ABG45331.1	MDGTLFPGDDDLAIPATEFFSTKAAKKPEAKREAIVKADGDDNEETLKQRLTNLEKKITNVTTKFEQIEKCCKRNDDVLFRLENHAETLRAAMISLAKKIDVQTGRCPYE	110	DQ437590.1	2006-08-19
VARV major	South Africa 1965 (102 Natal, Ingwavuma)	52	ABF26721.1	MDGTLFPGDDDLAIPATEFFSTKAAKKPEAKREAIVKADGDDNEETLKQRLTNLEKKITNVTTKFEQIEKCCKRNDDVLFRLENHAETLRAAMISLAKKIDVQTGRRPYE	110	DQ441435.1	2006-08-19
VARV major	South Africa 1965 (103 T'vaal, Nelspruit)	53	ABF26921.1	MDGTLFPGDDDLAIPATEFFSTKAAKKPEAKREAIVKADGDDNEETLKQRLTNLEKKITNVTTKFEQIEKCCKRNDDVLFRLENHAETLRAAMISLAKKIDVQTGRRPYE	110	DQ441436.1	2006-08-19
VARV major	United Kingdom 1946 Harvey	54	ABF28521.1	MDGTLFPGDDDLAIPATEFFSTKAAKKPEAKREAIVKADGDDNEETLKQRLTNLEKKITNVTTKFEQIEKCCKRNDDVLFRLENHAETLRAAMISLAKKIDVQTGRRPYE	110	DQ441444.1	2006-08-19
VARV major	Sudan 1947 (Juba)	55	ABF27724.1	MDGTLFPGDDDLAIPATEFFSTKAAKKPEAKREAIVKADGDDNEETLKQRLTNLEKKITNVTTKFEQIEKCCKRNDDVLFRLENHAETLRAAMISLAKKIDVQTGRRPYE	110	DQ441440.1	2006-08-19
VARV major	Sudan 1947 (Rumbec)	56	ABF27924.1	MDGTLFPGDDDLAIPATEFFSTKAAKKPEAKREAIVKADGDDNEETLKQRLTNLEKKITNVTTKFEQIEKCCKRNDDVLFRLENHAETLRAAMISLAKKIDVQTGRRPYE	110	DQ441441.1	2006-08-19
VARV major	Sumatra 1970 V70-228	57	ABF28123.1	MDGTLFPGDDDLAIPATEFFSTKAAKKPEAKREAIVKADGDDNEETLKQRLTNLEKKITNVTTKFEQIEKCCKRNDDVLFRLENHAETLRAAMISLAKKIDVQTGRRPYE	110	DQ441442.1	2006-08-19
VARV major	Syria 1972 V72-199	58	ABG45735.1	MDGTLFPGDDDLAIPATEFFSTKAAKKPEAKREAIVKADGDDNEETLKQRLTNLEKKITNVTTKFEQIEKCCKRNDDVLFRLENHAETLRAAMISLAKKIDVQTGRRPYE	110	DQ437592.1	2006-08-19
VARV major	Tanzania 1965 kembula	59	ABF28322.1	MDGTLFPGDDDLAIPATEFFSTKAAKKPEAKREAIVKADGDDNEETLKQRLTNLEKKITNVTTKFEQIEKCCKRNDDVLFRLENHAETLRAAMISLAKKIDVQTGRRPYE	110	DQ441443.1	2006-08-19
VARV major	United Kingdom 1946 Hinden (Middlesex)	60	ABF28722.1	MDGTLFPGDDDLAIPATEFFSTKAAKKPEAKREAIVKADGDDNEETLKQRLTNLEKKITNVTTKFEQIEKCCKRNDDVLFRLENHAETLRAAMISLAKKIDVQTGRRPYE	110	DQ441445.1	2006-08-19
VARV major	United Kingdom 1952 Butler	61	ABF29124.1	MDGTLFPGDDDLAIPATEFFSTKAAKKPEAKREAIVKADGDDNEETLKQRLTNLEKKITNVTTKFEQIEKCCKRNDDVLFRLENHAETLRAAMISLAKKIDVQTGRRPYE	110	DQ441447.1	2006-08-19
VARV major	Yugoslavia 1972 V72-164	62	ABF29328.1	MDGTLFPGDDDLAIPATEFFSTKAAKKPEAKREAIVKADGDDNEETLKQRLTNLEKKITNVTTKFEQIEKCCKRNDDVLFRLENHAETLRAAMISLAKKIDVQTGRRPYE	110	DQ441448.1	2006-08-19
VARV major	Sumatra 1970 V70-222	63	ABG45532.1	MDGTLFPGDDDLAIPATEFFSTKAAKKPEAKREAIVKADGDDNEETLKQRLTNLEKKITNVTTKFEQIEKCCKRNDDVLFRLENHAETLRAAMISLAKKIDVQTGRRPYE	110	DQ437591.1	2006-08-19
VARV major	India-1967, ssp. major	64	NP_042178.1	MDGTLFPGDDDLAIPATEFFSTKAAKKPEAKREAIVKADGDNNEETLKQRLTNLEKKITNVTTKFEQIEKCCKRNDDVLFRLENHAETLRAAMISLAKKIDVQTGRRPYE	110	NC_001611.1	2010-11-23
VARV major	PoxSib	65	AFX98076.1	TNVTTKFEQIEKCCKRNDDVLFRLENHAETL	31	JX080526.1	2012-12-03
VARV major	VD21, 17th century	66	APR62872.1	MDGTLFPGDDDLAIPATEFFSTKAAKKPEAKREAIVKADGDDNEETLKQRLTNLEKKITNVTTKFEQIEKCCKRNDDVLFRLENHAETLRAAMISLAKKIDVQTGRRPYE	110	KY358055.1	2017-01-03
VARV major	Niger 1969 (001, importation from Nigeria)	67	ABF26518.1	MDGTLFPGDDDLAIPATEFFSTKAAKKPEAKHEAIVKADGDDNEETLKQRLTNLEKKITNVTTKFEQIEKCCKRNDDVLFRLENHAETLRAAMISLAKKIDVQTGRRPYE	110	DQ441434.1	2006-08-19
				Epitope 4 Epitopes 1A-1D Epitope 5
VARV minor	Garcia-1966	1	CAA53856.1	MDGTLFPGDDDLAIPATEFFSTKAAKKPEAKREAIVKADGDDNEETLKQRLTNLEKKITNVTTKFEQIEKCCKRNDDVLFRLENHAETLRAAMISLAKKIDVQTGRRPYE	110	X76266.1	1995-12-31
VARV minor	Garcia-1966	2	CAB54734.1	MDGTLFPGDDDLAIPATEFFSTKAAKKPEAKREAIVKADGDDNEETLKQRLTNLEKKITNVTTKFEQIEKCCKRNDDVLFRLENHAETLRAAMISLAKKIDVQTGRRPYE	110	Y16780.1	2005-04-18
				Epitope 4 Epitopes 1A-1D Epitope 5
Volepox	Volepox virus	1	ABD37608.1	KPEEKRKAVVKAEEEEDDETIKDRLTNLEKKITNVTTKFAQIEKCCKRNDEV	52	DQ374627.1	2016-07-26
The epitopes are highlighted in bold. Deviations of VACV/VARV-typical epitopes are marked in red.
