# Supplementary material for: Species-Specific Conservation of Linear Antigenic Sites on Vaccinia Virus A27 Protein Homologs of Orthopoxviruses
Source: Viruses. 2019 May 29;11(6):493. doi: 10.3390/v11060493 (PMC6631127; doi:10.3390/v11060493)
Supplement: Supplementary file 1 [file viruses-11-00493-s001.zip › AhsendorfH2019_supp_table5.xlsx]

## Sheet: Table S5
Table S5 Nucleotide sequences of the OPXV A27 protein homologs available so far in the GenBank, showing mutations which are crucial for amino acid exchanges as well as silent mutations.
Number	OPXV	Strain/Isolate	Source	Epitope	4						Epitope	Complex	1A-D													Epitope	5
				D	D	D	L	A	I		K	K	P	E	A	K	R	E	A	I	V	K	A	D		I	E	K	C
				GAT	GAC	GAT	CTT	GCA	ATT		AAA	AAG	CCA	GAG	GCT	AAA	CGC	GAA	GCA	ATT	GTT	AAA	GCC	GAT		ATA	GAA	AAG	TGT
1	BPXV	Aur04	DQ117952.1	...	...	...	...	...	...		...	...	...	...	...	...	...	...	...	...	...	...	...	...		...	...	...	...
2	BPXV	BP4	DQ117951.1	...	...	...	...	...	...		...	...	...	...	...	...	...	...	...	...	...	...	...	...		...	...	...	...
3	BPXV	Ind99	DQ117954.1	...	...	...	...	...	...		...	...	...	...	...	...	...	...	...	...	...	...	...	...		...	...	...	...
4	BPXV	Vij96	DQ117953.1	...	...	...	...	...	...		...	...	...	...	...	...	...	...	...	...	...	...	...	...		...	...	...	...
5	BPXV	Buffalopox virus clone 1	FJ748495.1	...	...	...	...	...	...		...	...	...	...	...	...	...	...	...	...	...	...	...	...		...	...	...	...
6	BPXV	Buffalopox virus clone 2	FJ748496.1	...	...	...	...	...	...		...	...	...	...	...	...	...	...	...	...	...	...	...	...		...	...	...	...
7	BPXV	Pune/09	GQ443265.1	...	...	...	...	...	...		...	...	...	...	...	...	...	...	...	...	...	...	...	...		...	...	...	...
8	BPXV	Pune/H/09	GQ443266.1	...	...	...	...	...	...		...	...	...	...	...	...	...	...	...	...	...	...	...	...		...	...	...	...
9	BPXV	SP69 Gujarat/08	GQ464367.1	...	...	...	...	...	...		...	...	...	...	...	...	...	...	...	...	...	...	...	...		...	...	...	...
10	BPXV	SP70 Hyderabad/08	GQ464368.1	...	...	...	...	...	...		...	...	...	...	...	...	...	...	...	...	...	...	...	...		...	...	...	...
11	BPXV	SP66 Pune/08	GQ464366.1	...	...	...	...	...	...		...	...	...	...	...	...	...	...	...	...	...	...	...	...		...	...	...	...
12	BPXV	Bareilly/99	HM008906.1	...	...	...	...	...	...		...	...	...	...	...	...	...	...	...	...	...	...	...	...		...	...	...	...
13	BPXV	Bareilly/00	HM008907.1	...	...	...	...	...	...		...	...	...	...	...	...	...	...	...	...	...	...	...	...		...	...	...	...
14	BPXV	Bangalore/03	HM008914.1	...	...	...	...	...	...		...	...	...	...	...	...	...	...	...	...	...	...	...	...		...	...	...	...
15	BPXV	Bangalore/09	HM008910.1	...	...	...	...	...	...		...	...	...	...	...	...	...	...	...	...	...	...	...	...		...	...	...	...
16	BPXV	Vij/97	HM008908.1	...	...	...	...	...	...		...	...	...	...	...	...	...	...	...	...	...	...	...	...		...	...	...	...
17	BPXV	Krisna/07	HM008905.1	...	...	...	...	...	...		...	...	...	...	...	...	...	...	...	...	...	...	...	...		...	...	...	...
18	BPXV	Nel/06	HM008904.1	...	...	...	...	...	...		...	...	...	...	...	...	...	...	...	...	...	...	...	...		...	...	...	...
19	BPXV	Pune 1/04	HM008902.1	...	...	...	...	...	...		...	...	...	...	...	...	...	...	...	...	...	...	...	...		...	...	...	...
20	BPXV	Pune 2/04	HM008903.1	...	...	...	...	...	...		...	...	...	...	...	...	...	...	...	...	...	...	...	...		...	...	...	...
21	BPXV	Pune/06	HM008909.1	...	...	...	...	...	...		...	...	...	...	...	...	...	...	...	...	...	...	...	...		...	...	...	...
22	BPXV	Pune/07	HM008913.1	...	...	...	...	...	...		...	...	...	...	...	...	...	...	...	...	...	...	...	...		...	...	...	...
23	BPXV	Karachi 2005	MG599038.1	...	...	...	...	...	...		...	...	...	...	...	...	...	...	...	...	...	...	...	...		...	...	...	...
24	BPXV	SP56 BPXV Izatnagar/08	GQ464365.1	...	...	...	...	...	.C. (T)		...	...	...	...	...	...	...	...	...	...	...	...	...	...		...	...	...	...
25	BPXV	Pune/milk	HM008911.1	...	...	...	...	...	.C. (T)		...	...	...	...	...	...	...	...	...	...	...	...	...	...		...	...	...	...
26	BPXV	Hyd 17/04	HM008912.1	...	...	...	...	...	.C. (T)		...	...	...	...	...	...	...	...	...	...	...	...	...	...		...	...	...	...
				D	D	D	L	A	I		K	K	P	E	A	K	R	E	A	I	I	K	A	D		I	E	K	C
				GAT	GAT	GAT	CTT	GCA	ATT		AAA	AAG	CCA	GAG	GCT	AAA	CGC	GAA	GCA	ATT	ATT	AAA	GCC	GAT		ATA	GAA	AAG	TGT
1	CMLV	CMS	AY009089.1	...	...	...	...	...	...		...	...	...	...	...	...	...	...	...	...	...	...	...	...		...	...	...	...
2	CMLV	Cp-1	X75156.1	...	...	...	...	...	...		...	...	...	...	...	...	...	...	...	...	...	...	...	...		...	...	...	...
3	CMLV	M-96	AF438165.1	...	...	...	...	...	...		...	...	...	...	...	...	...	...	...	...	...	...	...	...		...	...	...	...
4	CMLV	Cp-1	AY223496.1	...	...	...	...	...	...		...	...	...	...	...	...	...	...	...	...	...	...	...	...		...	...	...	...
5	CMLV	NIGER	AY299081.1	...	...	...	...	...	...		...	...	...	...	...	...	...	...	...	...	...	...	...	...		...	...	...	...
6	CMLV	SAUDI	AY299082.1	...	...	...	...	...	...		...	...	...	...	...	...	...	...	...	...	...	...	...	...		...	...	...	...
7	CMLV	MAURETANIA	AY299083.1	...	...	...	...	...	...		...	...	...	...	...	...	...	...	...	...	...	...	...	...		...	...	...	...
8	CMLV	CP-14	AY299084.1	...	...	...	...	...	...		...	...	...	...	...	...	...	...	...	...	...	...	...	...		...	...	...	...
9	CMLV	CP-5	AY299085.1	...	...	...	...	...	...		...	...	...	...	...	...	...	...	...	...	...	...	...	...		...	...	...	...
10	CMLV	CP-202/95H	AY299086.1	...	...	...	...	...	...		...	...	...	...	...	...	...	...	...	...	...	...	...	...		...	...	...	...
11	CMLV	CP-1260	AY299087.1	...	...	...	...	...	...		...	...	...	...	...	...	...	...	...	...	...	...	...	...		...	...	...	...
12	CMLV	DEL09	GQ465930.1	...	...	...	...	...	...		...	...	...	...	...	...	...	...	...	...	...	...	...	...		...	...	...	...
13	CMLV	BAR09	GQ465928.1	...	...	...	...	...	...		...	...	...	...	...	...	...	...	...	...	...	...	...	...		...	...	...	...
14	CMLV	JSL09	GQ465929.1	...	...	...	...	...	...		...	...	...	...	...	...	...	...	...	...	...	...	...	...		...	...	...	...
15	CMLV	Al-Ahsaa	JN805951.1	---	---	...	...	...	...		...	...	...	...	...	...	...	...	...	...	...	...	...	...		...	...	...	...
16	CMLV	M-96	NC_003391.1	...	...	...	...	...	...		...	...	...	...	...	...	...	...	...	...	...	...	...	...		...	...	...	...
17	CMLV	0408151v	KP768318.1	...	...	...	...	...	...		...	...	...	...	...	...	...	...	...	...	...	...	...	...		...	...	...	...
18	CMLV	BAR09	GQ465927.1	...	...	...	...	...	...		...	.G. (R)	...	...	...	...	...	...	...	...	...	...	...	...		...	...	...	...
				D	D	D	L	A	I		K	K	P	E	A	K	R	E	A	I	V	K	A	D		I	E	K	C
				GAT	GAC	GAT	CTT	GCA	ATT		AAA	AAG	CCA	GAG	GCT	AAA	CGC	GAA	GCA	ATT	GTT	AAA	GCC	GAT		ATA	GAA	AAG	TGT
1	CPXV	GRI-90	Z99060.1	...	...	...	...	...	...		...	...	...	...	...	...	...	...	...	...	...	...	...	...		...	...	...	...
2	CPXV	98/5	AY223500.1	...	...	...	...	...	...		...	...	...	...	...	...	...	...	...	...	...	...	...	...		...	...	...	...
3	CPXV	EP-5	AY223497.1	...	...	...	...	...	...		...	...	...	...	...	...	...	...	...	...	...	...	...	...		...	...	...	...
4	CPXV	EXP-GR	AY223499.1	...	...	...	...	...	...		...	...	...	...	...	...	...	...	...	...	...	...	...	...		...	...	...	...
5	CPXV	Revin	AY223498.1	...	...	...	...	...	...		...	...	...	...	...	...	...	...	...	...	...	...	...	...		...	...	...	...
6	CPXV	EP-1	AY299040.1	...	...	...	...	...	...		...	...	...	...	...	...	...	...	...	...	...	...	...	...		...	...	...	...
7	CPXV	EP-3	AY299043.1	...	...	...	...	...	...		...	...	...	...	...	...	...	...	...	...	...	...	...	...		...	...	...	...
8	CPXV	EP-5	AY299042.1	...	...	...	...	...	...		...	...	...	...	...	...	...	...	...	...	...	...	...	...		...	...	...	...
9	CPXV	EP-7	AY299044.1	...	...	...	...	...	...		...	...	...	...	...	...	...	...	...	...	...	...	...	...		...	...	...	...
10	CPXV	EP-8	AY299045.1	...	...	...	...	...	...		...	...	...	...	...	...	...	...	...	...	...	...	...	...		...	...	...	...
11	CPXV	28-00	AY299046.1	...	...	...	...	...	...		...	...	...	...	...	...	...	...	...	...	...	...	...	...		...	...	...	...
12	CPXV	FINNLAND	AY299080.1	...	...	...	...	...	...		...	...	...	...	...	...	...	...	...	...	...	...	...	...		...	...	...	...
13	CPXV	OPV-89-1	AY299053.1	...	...	...	...	...	...		..G	...	...	...	...	...	...	...	...	...	...	...	..T	...		..C	...	...	...
14	CPXV	OPV-98-2	AY299047.1	...	...	...	...	...	...		...	...	...	...	...	...	...	...	...	...	...	...	...	...		..C	...	...	...
15	CPXV	OPV-99-1	AY299048.1	...	...	...	...	...	...		...	...	...	...	...	...	...	...	...	...	...	...	...	...		...	...	...	...
16	CPXV	RAT-MOSCOW	AY299041.1	...	...	...	...	...	...		...	...	...	...	...	...	...	...	...	...	...	...	...	...		...	...	...	...
17	CPXV	GRI-90	X94355.2	...	...	...	...	...	...		...	...	...	...	...	...	...	...	...	...	...	...	...	...		...	...	...	...
18	CPXV	Austria 1999	HQ407377.1	...	...	...	...	...	...		...	...	...	...	...	...	...	...	...	...	...	...	...	...		...	...	...	...
19	CPXV	Finland_2000_MAN	HQ420893.1	...	...	...	...	...	...		...	...	...	...	...	...	...	...	...	...	...	...	...	...		...	...	...	...
20	CPXV	Germany_1998_2	HQ420897.1	...	...	...	...	...	...		...	...	...	...	...	...	...	...	...	...	...	...	...	...		..C	...	...	...
21	CPXV	HumGri07/1	KC813511.1	...	...	...	...	...	...		...	...	...	...	...	...	...	...	...	...	...	...	...	...		...	...	...	...
22	CPXV	EleGri07/1	KC813507.1	...	...	...	...	...	...		...	...	...	...	...	...	...	...	...	...	...	...	...	...		...	...	...	...
23	CPXV	HumAac09/1	KC813508.1	...	...	...	...	...	...		...	...	...	...	...	...	...	...	...	...	...	...	...	...		...	...	...	...
24	CPXV	HumGra07/1	KC813510.1	...	...	...	...	...	...		...	...	...	...	...	...	...	...	...	...	...	...	...	...		...	...	...	...
25	CPXV	HumKre08/1	KC813512.1	...	...	...	...	...	...		...	...	...	...	...	...	...	...	...	...	...	...	...	...		...	...	...	...
26	CPXV	HumLit08/1	KC813493.1	...	...	...	...	...	...		...	...	...	...	...	...	...	...	...	...	...	...	...	...		...	...	...	...
27	CPXV	RatAac09/1	KC813501.1	...	...	...	...	...	...		...	...	...	...	...	...	...	...	...	...	...	...	...	...		...	...	...	...
28	CPXV	RatGer09/1	KC813503.1	...	...	...	...	...	...		...	...	...	...	...	...	...	...	...	...	...	...	...	...		...	...	...	...
29	CPXV	RatKre08/2	KC813505.1	...	...	...	...	...	...		...	...	...	...	...	...	...	...	...	...	...	...	...	...		...	...	...	...
30	CPXV	CEPAD332	KC592404.1	...	...	...	...	...	...		...	...	...	...	...	...	...	...	...	...	...	...	...	...		...	...	...	...
31	CPXV	CEPAD333	KC592406.1	...	...	...	...	...	...		...	...	...	...	...	...	...	...	...	...	...	...	...	...		...	...	...	...
32	CPXV	CEPAD336	KC592405.1	...	...	...	...	...	...		...	...	...	...	...	...	...	...	...	...	...	...	...	...		...	...	...	...
33	CPXV	RatPox09	LN864565.1	...	...	...	...	...	...		...	...	...	...	...	...	...	...	...	...	...	...	...	...		...	...	...	...
34	CPXV	Ger/2017/Alpaca2	LT896732.2	...	...	...	...	...	...		...	...	...	...	...	...	...	...	...	...	...	...	...	...		...	...	...	...
35	CPXV	Ger/2015/Human2	LT993232.1	...	...	...	...	...	...		...	...	...	...	...	...	...	...	...	...	...	...	...	...		...	...	...	...
36	CPXV	Ger/2015/Prairie-dog	LT993231.1	...	...	...	...	...	...		...	...	...	...	...	...	...	...	...	...	...	...	...	...		...	...	...	...
37	CPXV	Ger/2017/Alpaca1	LT993230.1	...	...	...	...	...	...		...	...	...	...	...	...	...	...	...	...	...	...	...	...		...	...	...	...
38	CPXV	Ger/2017/common vole FMEimka	LT993228.1	...	...	...	...	...	...		...	...	...	...	...	...	...	...	...	...	...	...	...	...		...	...	...	...
39	CPXV	Ger/2007/Vole	LT896722.1	...	...	...	..C	...	...		..G	...	...	...	...	...	...	...	...	...	...	...	..T	...		..C	...	...	...
40	CPXV	89Lcow	DQ385058.1	---	---	---	---	---	---		--G	...	...	...	...	...	...	...	...	...	...	...	..T	...		..C	...	...	...
41	CPXV	A280	DQ374558.1	---	---	---	---	---	---		---	..A	...	...	...	...	...	...	...	...	...	...	..T	...		..C	...	...	...
42	CPXV	Kostroma_2015	KY369926.1	...	...	...	...	...	...		...	...	...	...	...	...	...	...	...	...	...	...	...	...		...	...	...	...
43	CPXV	Germany_1971_EP1	KY463519.1	...	...	...	...	...	...		...	...	...	...	...	...	...	...	...	...	...	...	...	...		...	...	...	...
44	CPXV	Ger/2017/Alpaca2	LT896732.1	...	...	...	...	...	...		...	...	...	...	...	...	...	...	...	...	...	...	...	...		...	...	...	...
45	CPXV	Ger/2012/Alpaca	LT896726.1	...	...	...	...	...	...		...	...	...	...	...	...	...	...	...	...	...	...	...	...		...	...	...	...
46	CPXV	Ger/2015/Human1	LT896720.1	...	...	...	...	...	...		...	...	...	...	...	...	...	...	...	...	...	...	...	...		...	...	...	...
47	CPXV	Ger/2015/Cat2	LT896727.1	...	...	...	...	...	...		...	...	...	...	...	...	...	...	...	...	...	...	...	...		...	...	...	...
48	CPXV	Ger/2015/Cat3	LT896733.1	...	...	...	...	...	...		...	...	...	...	...	...	...	...	...	...	...	...	...	...		...	...	...	...
49	CPXV	Ger/2015/Cat4	LT896731.1	...	...	...	...	...	...		...	...	...	...	...	...	...	...	...	...	...	...	...	...		...	...	...	...
50	CPXV	Ger/2014/Cat2	LT896725.1	...	...	...	...	...	...		...	...	...	...	...	...	...	...	...	...	...	...	...	...		...	...	...	...
51	CPXV	Ger/2010/Cat	LT896729.1	...	...	...	...	...	...		...	...	...	...	...	...	...	...	...	...	...	...	...	...		...	...	...	...
52	CPXV	Ger/2010/Racoon	LT896730.1	...	...	...	...	...	...		...	...	...	...	...	...	...	...	...	...	...	...	...	...		...	...	...	...
53	CPXV	Ger 2010 MKY	LT896721.1	...	...	...	...	...	...		...	...	...	...	...	...	...	...	...	...	...	...	..T	...		..C	...	...	...
54	CPXV	Brighton	X75158.1	...	...	...	...	...	...		..G	...	...	...	...	...	...	...	...	...	...	...	..T	..G (E)		..C	...	...	...
55	CPXV	Hamburg-1985	Z99062.1	...	...	...	...	...	...		...	...	...	...	...	...	...	...	...	...	...	...	..T	..G (E)		..C	...	...	...
56	CPXV	Brighton	AY223502.1	...	...	...	...	...	...		..G	...	...	...	...	...	...	...	...	...	...	...	..T	..G (E)		..C	...	...	...
57	CPXV	EP-2	AY223504.1	...	...	...	...	...	...		..G	...	...	...	...	...	...	...	...	...	...	...	..T	..G (E)		..C	...	...	...
58	CPXV	EP-4	AY223501.1	...	...	...	...	...	...		...	...	...	...	...	...	...	...	...	...	...	...	..T	..G (E)		...	...	...	...
59	CPXV	OPV-89-3	AY299058.1	...	...	...	..C	...	...		..G	...	...	...	...	...	...	...	...	...	...	...	..T	..G (E)		...	...	...	...
60	CPXV	OPV-89-5	AY299052.1	...	...	...	..C	...	...		..G	...	...	...	...	...	...	...	...	...	...	...	..T	..G (E)		..C	...	...	...
61	CPXV	OPV-90-1	AY299049.1	...	...	...	..C	...	...		..G	...	...	...	...	...	...	...	...	...	...	...	..T	..G (E)		..C	...	...	...
62	CPXV	OPV-90-2	AY299056.1	...	...	...	..C	...	...		..G	...	...	...	...	...	...	...	...	...	...	...	..T	..G (E)		...	...	...	...
63	CPXV	OPV-90-3	AY299070.1	...	...	...	...	...	...		...	...	...	...	...	...	...	...	...	...	...	...	..T	..G (E)		...	...	...	...
64	CPXV	OPV-90-4	AY299071.1	...	...	...	...	...	...		...	...	...	...	...	...	...	...	...	...	...	...	..T	..G (E)		...	...	...	...
65	CPXV	OPV-90-5	AY299069.1	...	...	...	...	...	...		...	...	...	...	...	...	...	...	...	...	...	...	..T	..G (E)		...	...	...	...
66	CPXV	OPV-91-1	AY299051.1	...	...	...	..C	...	...		..G	...	...	...	...	...	...	...	...	...	...	...	..T	..G (E)		..C	...	...	...
67	CPXV	OPV-91-3	AY299050.1	...	...	...	..C	...	...		..G	...	...	...	...	...	...	...	...	...	...	...	..T	..G (E)		..C	...	...	...
68	CPXV	OPV-91-4	AY299064.1	...	...	...	...	...	...		..G	...	...	...	...	...	...	...	...	...	...	...	..T	..G (E)		..C	...	...	...
69	CPXV	OPV-98-1	AY299059.1	...	...	...	..C	...	...		..G	...	...	...	...	...	...	...	...	...	...	...	..T	..G (E)		...	...	...	...
70	CPXV	OPV-98-3	AY299075.1	...	...	...	...	...	...		...	...	...	...	...	...	...	...	...	...	...	...	..T	..G (E)		...	...	...	...
71	CPXV	OPV-98-4	AY299076.1	...	...	...	...	...	...		...	...	...	...	...	...	...	...	...	...	...	...	..T	..G (E)		...	...	...	...
72	CPXV	SWEDENI	AY299065.1	...	...	...	...	...	...		...	...	...	...	...	...	...	...	...	...	...	...	..T	..G (E)		..C	...	...	...
73	CPXV	SWEDENII	AY299067.1	...	...	...	...	...	...		...	...	...	...	...	...	...	...	...	...	...	...	..T	..G (E)		..C	...	...	...
74	CPXV	NANCY	AY299074.1	...	...	...	...	...	...		..G	...	...	...	...	...	...	...	...	...	...	...	..T	..G (E)		...	...	...	...
75	CPXV	NW-MAN	AY299055.1	...	...	...	..C	...	...		..G	...	...	...	...	...	...	...	...	...	...	...	..T	..G (E)		...	...	...	...
76	CPXV	OPV-88H	AY299057.1	...	...	...	..C	...	...		..G	...	...	...	...	...	...	...	...	...	...	...	..T	..G (E)		...	...	...	...
77	CPXV	EP-RIEMS	AY299077.1	...	...	...	...	...	...		...	...	...	...	...	...	...	...	...	...	...	...	..T	..G (E)		...	...	...	...
78	CPXV	EP-6	AY299073.1	...	...	...	...	...	...		...	...	...	...	...	...	...	...	...	...	...	...	..T	..G (E)		...	...	...	...
79	CPXV	BIBER	AY299078.1	...	...	...	...	...	...		...	...	...	...	...	...	...	...	...	...	...	...	..T	..G (E)		...	...	...	...
80	CPXV	CATPOX3	AY299068.1	...	...	...	...	...	...		...	...	...	...	...	...	...	...	...	...	...	...	..T	..G (E)		...	...	...	...
81	CPXV	CATPOX5	AY299063.1	...	...	...	...	...	...		..G	...	...	...	...	...	..T	...	...	...	...	...	..T	..G (E)		...	...	...	...
82	CPXV	NW-CAT	AY299054.1	...	...	...	..C	...	...		..G	...	...	...	...	...	...	...	...	...	...	...	..T	..G (E)		...	...	...	...
83	CPXV	780	AY299079.1	...	...	...	...	...	...		...	...	...	...	...	...	...	...	...	...	...	...	..T	..G (E)		...	...	...	...
84	CPXV	Brighton Red	AF482758.2	...	...	...	...	...	...		..G	...	...	...	...	...	...	...	...	...	...	...	..T	..G (E)		..C	...	...	...
85	CPXV	Brighton Red	AF482758.2	...	...	...	...	...	...		..G	...	...	...	...	...	...	...	...	...	...	...	..T	..G (E)		..C	...	...	...
86	CPXV	Germany 91-3	DQ437593.1	...	...	...	..C	...	...		..G	...	...	...	...	...	...	...	...	...	...	...	..T	..G (E)		..C	...	...	...
87	CPXV	Calpox	HQ891540.1	...	...	...	...	...	...		...	...	...	...	...	...	...	...	...	...	...	...	..T	..G (E)		...	...	...	...
88	CPXV	France_2001_Nancy	HQ420894.1	...	...	...	..C	...	...		..G	...	...	...	...	...	...	...	...	...	...	...	..T	..G (E)		...	...	...	...
89	CPXV	Germany_1980_EP4	HQ420895.1	...	...	...	...	...	...		...	...	...	...	...	...	...	...	...	...	...	...	..T	..G (E)		...	...	...	...
90	CPXV	Germany_1990_2	HQ420896.1	...	...	...	..C	...	...		..G	...	...	...	...	...	...	...	...	...	...	...	..T	..G (E)		...	...	...	...
91	CPXV	Germany_2002_MKY	HQ420898.1	...	...	...	...	...	...		...	...	...	...	...	...	...	...	...	...	...	...	..T	..G (E)		...	...	...	...
92	CPXV	Norway_1994_MAN	HQ420899.1	...	...	...	..C	...	...		..G	...	...	...	...	...	...	...	...	...	...	...	..T	..G (E)		...	...	...	...
93	CPXV	RatHei09/1	KC813504.1	...	..T	...	...	...	...		...	...	...	...	...	...	...	...	...	...	...	...	..T	..G (E)		...	...	...	...
94	CPXV	HumLan08/1	KC813492.1	...	..T	...	...	...	...		...	...	...	...	...	...	...	...	...	...	...	...	..T	..G (E)		...	...	...	...
95	CPXV	HumLue09/1	KC813494.1	...	...	...	...	...	...		...	...	...	...	...	...	...	...	...	...	...	...	..T	..G (E)		...	...	...	...
96	CPXV	HumMag07/1	KC813495.1	...	...	...	...	...	...		...	...	...	...	...	...	...	...	...	...	...	...	..T	..G (E)		...	...	...	...
97	CPXV	HumPad07/1	KC813496.1	...	...	...	...	...	...		...	...	...	...	...	...	...	...	...	...	...	...	..T	..G (E)		...	...	...	...
98	CPXV	JagKre08/2	KC813498.1	...	..T	...	...	...	...		...	...	...	...	...	...	...	...	...	...	...	...	..T	..G (E)		...	...	...	...
99	CPXV	MarLei07/1	KC813499.1	...	...	...	..C	...	...		..G	...	...	...	...	...	...	...	...	...	...	...	..T	..G (E)		...	...	...	...
100	CPXV	MonKre08/4	KC813500.1	...	..T	...	...	...	...		...	...	...	...	...	...	...	...	...	...	...	...	..T	..G (E)		...	...	...	...
101	CPXV	HumBer07/1	KC813509.1	...	...	...	...	...	...		...	...	...	...	...	...	...	...	...	...	...	...	..T	..G (E)		...	...	...	...
102	CPXV	BeaBer04/1	KC813491.1	...	...	...	...	...	...		...	...	...	...	...	...	...	...	...	...	...	...	..T	..G (E)		...	...	...	...
103	CPXV	CatBer07/1	KC813502.1	...	...	...	...	...	...		...	...	...	...	...	...	...	...	...	...	...	...	..T	..G (E)		...	...	...	...
104	CPXV	CatPot07/1	KC813506.1	...	...	...	...	...	...		...	...	...	...	...	...	...	...	...	...	...	...	..T	..G (E)		...	...	...	...
105	CPXV	JagKre08/1	KC813497.1	...	..T	...	...	...	...		...	...	...	...	...	...	...	...	...	...	...	...	..T	..G (E)		...	...	...	...
106	CPXV	CEPAD335	KC592407.1	...	...	...	...	...	...		...	...	...	...	...	...	...	...	...	...	...	...	..T	..G (E)		...	...	...	...
107	CPXV	FM2292	LN864566.1	...	...	...	..C	...	...		..G	...	...	...	...	...	...	...	...	...	...	...	..T	..G (E)		..C	...	...	...
108	CPXV	Brighton Red	NC_003663.2	...	...	...	...	...	...		..G	...	...	...	...	...	...	...	...	...	...	...	..T	..G (E)		..C	...	...	...
109	CPXV	A220	DQ374542.1	---	---	---	---	---	---		--.	...	...	...	...	...	...	...	...	...	...	...	..T	..G (E)		...	...	...	...
110	CPXV	A247	DQ374550.1	---	---	---	---	---	---		--G	...	...	...	...	...	...	...	...	...	...	...	..T	..G (E)		..C	...	...	...
111	CPXV	CPXV Amadeus 2015	LN879483.1	...	...	...	...	...	...		...	...	...	...	...	...	...	...	...	...	...	...	..T	..G (E)		...	...	...	...
112	CPXV	CPXV_1639	KY549148.1	...	...	...	...	...	...		..G	...	...	...	...	...	..T	...	...	...	...	...	..T	..G (E)		...	...	...	...
113	CPXV	CPXV_Catpox5wv1	KY549144.1	...	...	...	...	...	...		..G	...	...	...	...	...	..T	...	...	...	...	...	..T	..G (E)		...	...	...	...
114	CPXV	Norwayfeline	KY549151.1	...	...	...	..C	...	...		..G	...	...	...	...	...	..T	...	..C	...	...	...	..T	..G (E)		...	...	...	...
115	CPXV	Ger/2014/Cat1	LT896723.1	...	...	...	...	...	...		...	...	...	...	...	...	...	...	...	...	...	...	..T	..G (E)		...	...	...	...
116	CPXV	Ger/2010/Alpaca	LT896718.1	...	...	...	...	...	...		...	...	...	...	...	...	...	...	...	...	...	...	..T	..G (E)		...	...	...	...
117	CPXV	Ger/2010/Rat	LT896728.1	...	...	...	...	...	...		...	...	...	...	...	...	...	...	...	...	...	...	..T	..G (E)		...	...	...	...
118	CPXV	Ger/2013/Alpaca	LT896719.1	...	...	...	...	...	...		...	...	...	...	...	...	...	...	...	...	...	...	..T	..G (E)		...	...	...	...
119	CPXV	Ger/2014/Human	LT993226.1	...	...	...	..C	...	...		..G	...	...	...	...	...	…	...	...	...	...	...	..T	..G (E)		...	...	...	...
120	CPXV	427	AY299060.1	...	...	...	...	...	...		..G	...	.A. (Q)	...	...	...	...	...	...	...	...	...	..T	..G (E)		..C	...	...	...
121	CPXV	428	AY299062.1	...	...	...	...	...	...		..G	...	.A. (Q)	...	...	...	...	...	...	...	...	...	..T	..G (E)		..C	...	...	...
122	CPXV	2739	AY299061.1	...	...	...	...	...	...		..G	...	.A. (Q)	...	...	...	...	...	...	...	...	...	..T	..G (E)		..C	...	...	...
123	CPXV	UK2000_K2984	HQ420900.1	...	...	...	...	...	...		..G	...	.A. (Q)	...	...	...	...	...	...	...	...	...	..T	..G (E)		...	...	...	...
124	CPXV	A009	DQ374477.1	---	---	---	---	---	---		--G	...	.A. (Q)	...	...	...	...	...	...	...	...	...	..T	..G (E)		...	...	...	...
125	CPXV	CPXV_K428	KY549145.1	...	...	...	...	...	...		..G	...	.A. (Q)	...	...	...	...	...	...	...	...	...	..T	..G (E)		..C	...	...	...
126	CPXV	CPXV_K2739	KY549149.1	...	...	...	...	...	...		..G	...	.A. (Q)	...	...	...	...	...	...	...	...	...	..T	..G (E)		..C	...	...	...
127	CPXV	CPXV_K4207	KY549150.1	...	...	...	...	...	...		..G	...	.A. (Q)	...	...	...	...	...	...	...	...	...	..T	..G (E)		...	...	...	...
128	CPXV	CPXV_Catpox3L97	KY549143.1	...	...	...	...	...	...		..G	...	.A. (Q)	...	...	...	...	...	...	...	...	...	..T	..G (E)		...	...	...	...
129	CPXV	Turkmenia-1974	Z99063.1	...	...	...	...	...	...		...	.G. (R)	...	...	...	...	...	...	...	...	...	...	..T	..G (E)		..C	...	...	...
130	CPXV	Ger/2015/Cat1	LT896724.1	...	...	...	...	...	...		...	...	...	...	.T. (V)	...	...	...	...	...	...	...	..T	..G (E)		...	...	...	...
131	CPXV	OPV-89-2	AY299072.1	...	...	...	...	...	...		...	...	...	...	...	...	.A. (H)	...	...	...	...	...	..T	..G (E)		...	...	...	...
132	CPXV	89/4	AY223503.1	...	...	...	...	...	...		...	...	...	...	...	...	...	...	...	T.. (F)	...	...	..T	..G (E)		..C	...	...	...
133	CPXV	SWEDENIII	AY299066.1	...	...	...	...	...	...		...	.GC (S)	.AG (Q)	AG. (R)	CTA (L)	..C (N)	GCG (A)	A.G (K)	CA. (Q)	T.G (L)	T.A (L)	..G (K)	CTG (L)	AGG (R)		---	---	---	---
134	CPXV	A279	DQ374556.1	---	---	---	---	---	---		--.	...	...	...	...	...	...	...	...	...	...	...	..T	...		..C	...	...	.A. (Y)
				D	D	D	L	A	I		K	K	P	E	D	K	H	E	A	T	V	K	A	D		I	E	K	C
				GAT	GAC	GAT	CTT	GCA	ATT		AAA	AAG	CCA	GAG	GAT	AAA	CAC	GAA	GCA	ACT	GTT	AAA	GCC	GAT		ATC	GAA	AAG	TGT
1	ECTV	Munich-1	X75157.1	...	..T	...	...	...	...		...	...	...	...	...	...	...	...	...	...	...	...	...	...		...	...	...	...
2	ECTV	Moscow	AF012825.2	...	..T	...	...	...	...		...	...	...	...	...	...	...	...	...	...	...	...	...	...		...	...	...	...
3	ECTV	K-1 (Ect 3)	Z99055.1	...	..T	...	...	...	...		...	...	...	...	...	...	...	...	...	...	...	...	...	...		...	...	...	...
4	ECTV	MP-2	AY299023.1	...	..T	...	...	...	...		...	...	...	...	...	...	...	...	...	...	...	...	...	...		...	...	...	...
5	ECTV	C99-505	AY299026.1	...	...	...	...	...	...		...	...	...	...	...	...	...	...	...	...	...	...	...	...		...	...	...	...
6	ECTV	MP-5	AY299024.1	...	..T	...	...	...	...		...	...	...	...	...	...	...	...	...	...	...	...	...	...		...	...	...	...
7	ECTV	MP-33221	AY299025.1	...	..T	...	...	...	...		...	...	...	...	...	...	...	...	...	...	...	...	...	...		...	...	...	...
8	ECTV	SILBERFUCHS	AY299022.1	...	..T	...	...	...	...		...	...	...	...	...	...	...	...	...	...	...	...	...	...		...	...	...	...
9	ECTV	MPV-CC	AY973172.1	...	..T	...	...	...	...		...	...	...	...	...	...	...	...	...	...	...	...	...	...		...	...	...	...
10	ECTV	Moscow	NC_004105.1	...	..T	...	...	...	...		...	...	...	...	...	...	...	...	...	...	...	...	...	...		...	...	...	...
11	ECTV	ERPV	JQ410350.1	...	..T	...	...	...	...		...	...	...	...	...	...	...	...	...	...	...	...	...	...		...	...	...	...
12	ECTV	NAVAL	KJ563295.1	...	..T	...	...	...	...		...	...	...	...	...	...	...	...	...	...	...	...	...	...		...	...	...	...
13	ECTV	Hamptead	KY554976.1	...	..T	...	...	...	...		...	...	...	...	...	...	...	...	...	...	...	...	...	...		...	...	...	...
14	ECTV	Ectromelia virus	DQ178390.1	---	---	---	---	---	---		--.	...	...	...	...	...	...	...	...	...	...	...	...	...		...	...	...	...
				D	D	D	L	A	I		K	K	P	E	A	K	R	E	A	I	V	K	A	D		I	E	K	C
				GAT	GAC	GAT	CTT	GCA	ATT		AAA	AAG	CCA	GAG	GCT	AAA	CGC	GAA	GCA	ATT	GTT	AAA	GCC	GAT		ATA	GAA	AAG	TGT
1	HSPV	MNR-76	DQ792504.1	...	...	...	...	...	...		...	...	...	...	...	...	...	...	...	...	...	...	...	...		...	...	...	...
2	HSPV	MNR	KY349117.1	...	...	...	...	...	...		...	...	...	...	...	...	...	...	...	...	...	...	...	...		...	...	...	...
				D	D	D	L	A	I		K	N	P	E	T	K	R	E	A	I	V	K	A	Y		I	E	K	C
				GAT	GAC	GAT	CTT	GCA	ATT		AAA	AAT	CCA	GAG	ACT	AAA	CGC	GAA	GCA	ATT	GTT	AAA	GCC	TAT		ATA	GAA	AAG	TGT
1	MPXV	Copenhagen	X75155.1	...	...	...	...	...	...		...	...	...	...	...	...	...	...	...	...	...	...	...	...		...	...	...	...
2	MPXV	Zaire 79	AY160186.1	...	...	...	...	...	...		...	...	...	...	...	...	...	...	...	...	...	...	...	...		...	...	...	...
3	MPXV	Sierra Leone 70-0666	Z99065.1	...	...	...	...	...	...		...	...	...	...	...	...	...	...	...	...	...	...	...	...		...	...	...	...
4	MPXV	DRC 07-0093	JX878416.1	...	...	...	...	...	...		...	...	...	...	...	...	...	...	...	...	...	...	...	...		...	...	...	...
5	MPXV	CDC#v70-I-187	AY223481.1	...	...	...	...	...	...		...	...	...	...	...	...	...	...	...	...	...	...	...	...		...	...	...	...
6	MPXV	CDC#v78-I-3945	AY223480.1	...	...	...	...	...	...		...	...	...	...	...	...	...	...	...	...	...	...	...	...		...	...	...	...
7	MPXV	CDC#v79-I-005	AY223479.1	...	...	...	...	...	...		...	...	...	...	...	...	...	...	...	...	...	...	...	...		...	...	...	...
8	MPXV	CDC#v97-I-004	AY223478.1	...	...	...	...	...	...		...	...	...	...	...	...	...	...	...	...	...	...	...	...		...	...	...	...
9	MPXV	Congo 8	AY223477.1	...	...	...	...	...	...		...	...	...	...	...	...	...	...	...	...	...	...	...	...		...	...	...	...
10	MPXV	AP-4	AY299031.1	...	...	...	...	...	...		...	...	...	...	...	...	...	...	...	...	...	...	...	...		...	...	...	...
11	MPXV	AP-2	AY299032.1	...	...	...	...	...	...		...	...	...	...	...	...	...	...	...	...	...	...	...	...		...	...	...	...
12	MPXV	AP-6	AY299033.1	...	...	...	...	...	...		...	...	...	...	...	...	...	...	...	...	...	...	...	...		...	...	...	...
13	MPXV	AP-5	AY299034.1	...	...	...	...	...	...		...	...	...	...	...	...	...	...	...	...	...	...	...	...		...	...	...	...
14	MPXV	WRAIR7-61	AY603973.1	...	...	...	...	...	...		...	...	...	...	...	...	...	...	...	...	...	...	...	...		...	...	...	...
15	MPXV	Sierra Leone MPXV-SL-132	AY741551.1	...	...	...	...	...	...		...	...	...	...	...	...	...	...	...	...	...	...	...	...		...	...	...	...
16	MPXV	COP-58	AY753185.1	...	...	...	...	...	...		...	...	...	...	...	...	...	...	...	...	...	...	...	...		...	...	...	...
17	MPXV	Congo_2003_358	DQ011154.1	...	...	...	...	...	...		...	...	...	...	...	...	...	...	...	...	...	...	...	...		...	...	...	...
18	MPXV	Liberia_1970_184	DQ011156.1	...	...	...	...	...	...		...	...	...	...	...	...	...	...	...	...	...	...	...	...		...	...	...	...
19	MPXV	USA_2003_039	DQ011157.1	...	...	...	...	...	...		...	...	...	...	...	...	...	...	...	...	...	...	...	...		...	...	...	...
20	MPXV	USA_2003_044	DQ011153.1	...	...	...	...	...	...		...	...	...	...	...	...	...	...	...	...	...	...	...	...		...	...	...	...
21	MPXV	Zaire_1979-005	DQ011155.1	...	...	...	...	...	...		...	...	...	...	...	...	...	...	...	...	...	...	...	...		...	...	...	...
22	MPXV	Zaire-96-I-16	AF380138.1	...	...	...	...	...	...		...	...	...	...	...	...	...	...	...	...	...	...	...	...		...	...	...	...
23	MPXV	Zaire 1979-005	HM172544.1	...	...	...	...	...	...		...	...	...	...	...	...	...	...	...	...	...	...	...	...		...	...	...	...
24	MPXV	D14L knockout	HQ857563.1	...	...	...	...	...	...		...	...	...	...	...	...	...	...	...	...	...	...	...	...		...	...	...	...
25	MPXV	V79-I-005	HQ857562.1	...	...	...	...	...	...		...	...	...	...	...	...	...	...	...	...	...	...	...	...		...	...	...	...
26	MPXV	Zaire-96-I-16	NC_003310.1	...	...	...	...	...	...		...	...	...	...	...	...	...	...	...	...	...	...	...	...		...	...	...	...
27	MPXV	Sudan 2005_01	KC257459.1	...	...	...	...	...	...		...	...	...	...	...	...	...	...	...	...	...	...	...	...		...	...	...	...
28	MPXV	DRC Yandongi 1985	KC257460.1	...	...	...	...	...	...		...	...	...	...	...	...	...	...	...	...	...	...	...	...		...	...	...	...
29	MPXV	DRC 06-0950	JX878407.1	...	...	...	...	...	...		...	...	...	...	...	...	...	...	...	...	...	...	...	...		...	...	...	...
30	MPXV	DRC 06-0970	JX878408.1	...	...	...	...	...	...		...	...	...	...	...	...	...	...	...	...	...	...	...	...		...	...	...	...
31	MPXV	DRC 06-1070	JX878410.1	...	...	...	...	...	...		...	...	...	...	...	...	...	...	...	...	...	...	...	...		...	...	...	...
32	MPXV	DRC 07-0120	JX878418.1	...	...	...	...	...	...		...	...	...	...	...	...	...	...	...	...	...	...	...	...		...	...	...	...
33	MPXV	DRC 06-0999	JX878409.1	...	...	...	...	...	...		...	...	...	...	...	...	...	...	...	...	...	...	...	...		...	...	...	...
34	MPXV	DRC 06-1075	JX878411.1	...	...	...	...	...	...		...	...	...	...	...	...	...	...	...	...	...	...	...	...		...	...	...	...
35	MPXV	DRC 06-1076	JX878412.1	...	...	...	...	...	...		...	...	...	...	...	...	...	...	...	...	...	...	...	...		...	...	...	...
36	MPXV	DRC 07-0045	JX878413.1	...	...	...	...	...	...		...	...	...	...	...	...	...	...	...	...	...	...	...	...		...	...	...	...
37	MPXV	DRC 07-0046	JX878414.1	...	...	...	...	...	...		...	...	...	...	...	...	...	...	...	...	...	...	...	...		...	...	...	...
38	MPXV	DRC 07-0092	JX878415.1	...	...	...	...	...	...		...	...	...	...	...	...	...	...	...	...	...	...	...	...		...	...	...	...
39	MPXV	DRC 07-0104	JX878417.1	...	...	...	...	...	...		...	...	...	...	...	...	...	...	...	...	...	...	...	...		...	...	...	...
40	MPXV	DRC 07-0275	JX878419.1	...	...	...	...	...	...		...	...	...	...	...	...	...	...	...	...	...	...	...	...		...	...	...	...
41	MPXV	DRC 07-0283	JX878420.1	...	...	...	...	...	...		...	...	...	...	...	...	...	...	...	...	...	...	...	...		...	...	...	...
42	MPXV	DRC 07-0286	JX878421.1	...	...	...	...	...	...		...	...	...	...	...	...	...	...	...	...	...	...	...	...		...	...	...	...
43	MPXV	DRC 07-0287	JX878422.1	...	...	...	...	...	...		...	...	...	...	...	...	...	...	...	...	...	...	...	...		...	...	...	...
44	MPXV	DRC 07-0337	JX878423.1	...	...	...	...	...	...		...	...	...	...	...	...	...	...	...	...	...	...	...	...		...	...	...	...
45	MPXV	DRC 07-0338	JX878424.1	...	...	...	...	...	...		...	...	...	...	...	...	...	...	...	...	...	...	...	...		...	...	...	...
46	MPXV	DRC 07-0354	JX878425.1	...	...	...	...	...	...		...	...	...	...	...	...	...	...	...	...	...	...	...	...		...	...	...	...
47	MPXV	DRC 07-0450	JX878426.1	...	...	...	...	...	...		...	...	...	...	...	...	...	...	...	...	...	...	...	...		...	...	...	...
48	MPXV	DRC 07-0480	JX878427.1	...	...	...	...	...	...		...	...	...	...	...	...	...	...	...	...	...	...	...	...		...	...	...	...
49	MPXV	DRC 07-0514	JX878428.1	...	...	...	...	...	...		...	...	...	...	...	...	...	...	...	...	...	...	...	...		...	...	...	...
50	MPXV	DRC 07-0662	JX878429.1	...	...	...	...	...	...		...	...	...	...	...	...	...	...	...	...	...	...	...	...		...	...	...	...
51	MPXV	Ivory Coast 2012	KJ136820.1	...	...	...	...	...	...		...	...	...	...	...	...	...	...	...	...	...	...	...	...		...	...	...	...
52	MPXV	UTC	KJ642614.1	...	...	...	...	...	...		...	...	...	...	...	...	...	...	...	...	...	...	...	...		...	...	...	...
53	MPXV	W-Nigeria	KJ642615.1	...	...	...	...	...	...		...	...	...	...	...	...	...	...	...	...	...	...	...	...		...	...	...	...
54	MPXV	PCH	KJ642616.1	...	...	...	...	...	...		...	...	...	...	...	...	...	...	...	...	...	...	...	...		...	...	...	...
55	MPXV	Nigeria-SE-1971	KJ642617.1	...	...	...	...	...	...		...	...	...	...	...	...	...	...	...	...	...	...	...	...		...	...	...	...
56	MPXV	Cote d'Ivoire_1971	KP849470.1	...	...	...	...	...	...		...	...	...	...	...	...	...	...	...	...	...	...	...	...		...	...	...	...
57	MPXV	MPXV_Nig_2017_297957	MG693723.1	...	...	...	...	...	...		...	...	...	...	...	...	...	...	...	...	...	...	...	...		...	...	...	...
											aaaaagccagag
				D	D	D	L	A	I		K	K	P	E	A	K	R	E	A	I	V	K	A	D		I	E	K	C
				GAT	GAC	GAT	CTT	GCA	ATT		AAA	AAG	CCA	GAG	GCT	AAA	CGC	GAA	GCA	ATT	GTT	AAA	GCC	GAT		ATA	GAA	AAG	TGT
1	RaPXV	Rabbitpox virus Uttrecht	Z99059.1	...	...	...	...	...	...		...	...	...	...	...	...	...	...	...	...	...	...	...	...		...	...	...	...
2	RaPXV	Rabbitpox virus	AY484669.1	...	...	...	...	...	...		...	...	...	...	...	...	...	...	...	...	...	...	...	...		...	...	...	...
											gtagttaaagcggat															atagagaaatgc
				D	D	D	I	A	I	K	K	P	E	K	P	A	K	R	K	V	V	K	A	D		I	E	K	C
				GAC	GAT	GAT	ATT	GCA	ATT	AAA	AAA	CCA	GAA	AAA	CCA	GCT	AAA	CGT	AAA	GTA	GTT	AAA	GCG	GAT
			KP143769.1	...	...	...	...	...	...	...	...	...	...	...	...	...	...	...	...	...	...	...	...	...
				---	---	---	---	---	---	--.	...	...	...	GCT	AAA	CGT	AAA	GTA	GTT	GAA	AAG	GCA	GAC	GAC		ATA	GAG	AAA	TGC
1	RPXV	Raccoonpoxvirus	DQ374628.1	...	...	...	...	...	...	...	...	...	...	...	...	...	...	...	...	...	...	...	...	...		...	...	...	...
				D	D	D	L	A	I		K	K	P	E	A	K	R	E	A	I	V	K	A	D		I	E	K	C
				GAT	GAT	GAT	CTT	GCA	ATT		AAA	AAG	CCA	GAG	GCT	AAA	CGC	GAA	GCA	ATT	GTT	AAA	GCC	GAT		ATA	GAA	AAG	TGT
1	TaPXV	Dahomey 1968	NC_008291.1	...	...	...	...	...	...		...	...	...	...	...	...	...	...	...	...	...	...	...	...		...	...	...	...
2	TaPXV	Dahomey 1968	DQ437594.1	...	...	...	...	...	...		...	...	...	...	...	...	...	...	...	...	...	...	...	...		...	...	...	...
3	TaPXV	Taterapox virus	DQ374634.1	---	---	---	---	---	---		--.	...	...	...	...	...	...	...	...	...	...	...	...	...		...	...	...	...
				D	D	D	L	A	I		K	K	P	E	A	K	R	E	A	I	V	K	A	D		I	E	K	C
				GAT	GAC	GAT	CTT	GCA	ATT		AAA	AAG	CCA	GAG	GCT	AAA	CGC	GAA	GCA	ATT	GTT	AAA	GCC	GAT		ATA	GAA	AAG	TGT
1	VACV	Vaccinia virus	M18173.1	...	...	...	...	...	...		...	...	...	...	...	...	...	...	...	...	...	...	...	...		...	...	...	...
2	VACV	Tian Tan	AF095689.1	...	...	...	...	...	...		...	...	...	...	...	...	...	...	...	...	...	...	...	...		...	...	...	...
3	VACV	LIVP-1	Z99057.1	...	...	...	...	...	...		...	...	...	...	...	...	...	...	...	...	...	...	...	...		...	...	...	...
4	VACV	COP-2	Z99056.1	...	...	...	...	...	...		...	...	...	...	...	...	...	...	...	...	...	...	...	...		...	...	...	...
5	VACV	LIVP-2	Z99058.1	...	...	...	...	...	...		...	...	...	...	...	...	...	...	...	...	...	...	...	...		...	...	...	...
6	VACV	Wyeth	Z99064.1	...	...	...	...	...	...		...	...	...	...	...	...	...	...	...	...	...	...	...	...		...	...	...	...
7	VACV	Ankara	U94848.1	...	...	...	...	...	...		...	...	...	...	...	...	...	...	...	...	...	...	...	...		...	...	...	...
8	VACV	Acambis 3000 MVA	AY603355.1	...	...	...	...	...	...		...	...	...	...	...	...	...	...	...	...	...	...	...	...		...	...	...	...
9	VACV	BP-1	AY299016.1	...	...	...	...	...	...		...	...	...	...	...	...	...	...	...	...	...	...	...	...		...	...	...	...
10	VACV	IHD	AY299017.1	...	...	...	...	...	...		...	...	...	...	...	...	...	...	...	...	...	...	...	...		...	...	...	...
11	VACV	LEVADITI	AY299018.1	...	...	...	...	...	...		...	...	...	...	...	...	...	...	...	...	...	...	...	...		...	...	...	...
12	VACV	CVA	AY299019.1	...	...	...	...	...	...		...	...	...	...	...	...	...	...	...	...	...	...	...	...		...	...	...	...
13	VACV	ELSTREE	AY299020.1	...	...	...	...	...	...		...	...	...	...	...	...	...	...	...	...	...	...	...	...		...	...	...	...
14	VACV	EP-MARINA	AY299021.1	...	...	...	...	...	...		...	...	...	...	...	...	...	...	...	...	...	...	...	...		...	...	...	...
15	VACV	Connaught	AY160184.2	...	...	...	...	...	...		...	...	...	...	...	...	...	...	...	...	...	...	...	...		...	...	...	...
16	VACV	LC16m8	AY678275.1	...	...	...	...	...	...		...	...	...	...	...	...	...	...	...	...	...	...	...	...		...	...	...	...
17	VACV	LC16mO	AY678277.1	...	...	...	...	...	...		...	...	...	...	...	...	...	...	...	...	...	...	...	...		...	...	...	...
18	VACV	WR (Western Reserve)	AY243312.1	...	...	...	...	...	...		...	...	...	...	...	...	...	...	...	...	...	...	...	...		...	...	...	...
19	VACV	Copenhagen	M35027.1	...	...	...	...	...	...		...	...	...	...	...	...	...	...	...	...	...	...	...	...		...	...	...	...
20	VACV	3737	DQ377945.1	...	...	...	...	...	...		...	...	...	...	...	...	...	...	...	...	...	...	...	...		...	...	...	...
21	VACV	DUKE	DQ439815.1	...	...	...	...	...	...		...	...	...	...	...	...	...	...	...	...	...	...	...	...		...	...	...	...
22	VACV	Lister clone VACV107	DQ121394.1	...	...	...	...	...	...		...	...	...	...	...	...	...	...	...	...	...	...	...	...		...	...	...	...
23	VACV	CVA	AM501482.1	...	...	...	...	...	...		...	...	...	...	...	...	...	...	...	...	...	...	...	...		...	...	...	...
24	VACV	GLV-1h68	EU410304.1	...	...	...	...	...	...		...	...	...	...	...	...	...	...	...	...	...	...	...	...		...	...	...	...
25	VACV	unknown Sequence 318 from patent US 7645456	ADC23632.1	no nt sequence available
26	VACV	Acambis clone 3	AY313848.1	...	...	...	...	...	...		...	...	...	...	...	...	...	...	...	...	...	...	...	...		...	...	...	...
27	VACV	Acambis clone 2000	AY313847.1	...	...	...	...	...	...		...	...	...	...	...	...	...	...	...	...	...	...	...	...		...	...	...	...
28	VACV	unknown Sequence 8 from patent US7807180	ADS58159.1	no nt sequence available
29	VACV	Dryvax clone DPP12	JN654979.1	...	...	...	...	...	...		...	...	...	...	...	...	...	...	...	...	...	...	...	...		...	...	...	...
30	VACV	Dryvax clone DPP9	JN654976.1	...	...	...	...	...	...		...	...	...	...	...	...	...	...	...	...	...	...	...	...		...	...	...	...
31	VACV	Dryvax clone DPP10	JN654977.1	...	...	...	...	...	...		...	...	...	...	...	...	...	...	...	...	...	...	...	...		...	...	...	...
32	VACV	Dryvax clone DPP11	JN654978.1	...	...	...	...	...	...		...	...	...	...	...	...	...	...	...	...	...	...	...	...		...	...	...	...
33	VACV	Dryvax clone DPP13	JN654980.1	...	...	...	...	...	...		...	...	...	...	...	...	...	...	...	...	...	...	...	...		...	...	...	...
34	VACV	Dryvax clone DPP15	JN654981.1	...	...	...	...	...	...		...	...	...	...	...	...	...	...	...	...	...	...	...	...		...	...	...	...
35	VACV	Dryvax clone DPP16	JN654982.1	...	...	...	...	...	...		...	...	...	...	...	...	...	...	...	...	...	...	...	...		...	...	...	...
36	VACV	Dryvax clone DPP17	JN654983.1	...	...	...	...	...	...		...	...	...	...	...	...	...	...	...	...	...	...	...	...		...	...	...	...
37	VACV	Dryvax clone DPP19	JN654984.1	...	...	...	...	...	...		...	...	...	...	...	...	...	...	...	...	...	...	...	...		...	...	...	...
38	VACV	Dryvax clone DPP20	JN654985.1	...	...	...	...	...	...		...	...	...	...	...	...	...	...	...	...	...	...	...	...		...	...	...	...
39	VACV	Dryvax clone DPP21	JN654986.1	...	...	...	...	...	...		...	...	...	...	...	...	...	...	...	...	...	...	...	...		...	...	...	...
40	VACV	IHD-W	KC201194.1	...	...	...	...	...	...		...	...	...	...	...	...	...	...	...	...	...	...	...	...		...	...	...	...
41	VACV	TianTan clone TP3	KC207810.1	...	...	...	...	...	...		...	...	...	...	...	...	...	...	...	...	...	...	...	...		...	...	...	...
42	VACV	TianTan clone TP5	KC207811.1	...	...	...	...	...	...		...	...	...	...	...	...	...	...	...	...	...	...	...	...		...	...	...	...
43	VACV	TianTan clone TT8	JX489135.1	...	...	...	...	...	...		...	...	...	...	...	...	...	...	...	...	...	...	...	...		...	...	...	...
44	VACV	TianTan clone TT9	JX489136.1	...	...	...	...	...	...		...	...	...	...	...	...	...	...	...	...	...	...	...	...		...	...	...	...
45	VACV	TianTan clone TT10	JX489137.1	...	...	...	...	...	...		...	...	...	...	...	...	...	...	...	...	...	...	...	...		...	...	...	...
46	VACV	TianTan clone TT11	JX489138.1	...	...	...	...	...	...		...	...	...	...	...	...	...	...	...	...	...	...	...	...		...	...	...	...
47	VACV	TianTan clone TT12	JX489139.1	...	...	...	...	...	...		...	...	...	...	...	...	...	...	...	...	...	...	...	...		...	...	...	...
48	VACV	Brazil Serro 2	KF179385.1	...	...	...	...	...	...		...	...	...	...	...	...	...	...	...	...	...	...	...	...		...	...	...	...
49	VACV	L-IVP	KP233807.1	...	...	...	...	...	...		...	...	...	...	...	...	...	...	...	...	...	...	...	...		...	...	...	...
50	VACV	Dryvax clone DPP25	KJ125438.1	...	...	...	...	...	...		...	...	...	...	...	...	...	...	...	...	...	...	...	...		...	...	...	...
51	VACV	Tashkent cloneTKT3	KM044309.1	...	...	...	...	...	...		...	...	...	...	...	...	...	...	...	...	...	...	...	...		...	...	...	...
52	VACV	Tashkent cloneTKT4	KM044310.1	...	...	...	...	...	...		...	...	...	...	...	...	...	...	...	...	...	...	...	...		...	...	...	...
53	VACV	WAU86/88-1	KF866253.1	...	...	...	...	...	...		...	...	...	...	...	...	...	...	...	...	...	...	...	...		...	...	...	...
54	VACV	WR (Western Reserve)	NC_006998.1	...	...	...	...	...	...		...	...	...	...	...	...	...	...	...	...	...	...	...	...		...	...	...	...
55	VACV	IOC cloneB141	KT184690.1	...	...	...	...	...	...		...	...	...	...	...	...	...	...	...	...	...	...	...	...		...	...	...	...
56	VACV	IOC cloneB388	KT184691.1	...	...	...	...	...	...		...	...	...	...	...	...	...	...	...	...	...	...	...	...		...	...	...	...
57	VACV	Cantagalo	KT013210.1	...	...	...	...	...	...		...	...	...	...	...	...	...	...	...	...	...	...	...	...		...	...	...	...
58	VACV	Lister clone: Lister Butantan	KX061501.1	...	...	...	...	...	...		...	...	...	...	...	...	...	...	...	...	...	...	...	...		...	...	...	...
59	VACV	Vaccinia virus WR	P11258.3	no nt sequence available
60	VACV	Vaccinia virus	X57318.1	...	...	...	...	...	...		...	...	...	..T (D)	CGG (R)	...	...	...	CAG (Q)	...	...	...	...	...		...	...	...	...
61	VACV	WR 65-16	P26312.1	no nt sequence available
				D	D	D	L	A	I		K	K	P	E	A	K	R	E	A	I	V	K	A	D		I	E	K	C
				GAT	GAT	GAT	CTT	GCA	ATT		AAA	AAG	CCA	GAG	GCT	AAA	CGC	GAA	GCA	ATT	GTT	AAA	GCC	GAT		ATA	GAA	AAG	TGT
1	VARV ma.	India-1967	X67115.1	...	...	...	...	...	...		...	...	...	...	...	...	...	...	...	...	...	...	...	...		...	...	...	...
2	VARV ma.	Bangladesh-1975, ssp. major	L22579.1	...	...	...	...	...	...		...	...	...	...	...	...	...	...	...	...	...	...	...	...		...	...	...	...
3	VARV ma.	Harvey, ssp. major	X65517.1	...	...	...	...	...	...		...	...	...	...	...	...	...	...	...	...	...	...	...	...		...	...	...	...
4	VARV ma.	India378	AY223483.1	...	...	...	...	...	...		...	...	...	...	...	...	...	...	...	...	...	...	...	...		...	...	...	...
5	VARV ma.	M-Sur-60	AY223485.1	...	...	...	...	...	...		...	...	...	...	...	...	...	...	...	...	...	...	...	...		...	...	...	...
6	VARV ma.	6/58	AY223492.1	...	...	...	...	...	...		...	...	...	...	...	...	...	...	...	...	...	...	...	...		...	...	...	...
7	VARV ma.	Aslam	AY223490.1	...	...	...	...	...	...		...	...	...	...	...	...	...	...	...	...	...	...	...	...		...	...	...	...
8	VARV ma.	Brazil128	AY223494.1	...	...	...	...	...	...		...	...	...	...	...	...	...	...	...	...	...	...	...	...		...	...	...	...
9	VARV ma.	Brazil131	AY223495.1	...	...	...	...	...	...		...	...	...	...	...	...	...	...	...	...	...	...	...	...		...	...	...	...
10	VARV ma.	Butler	AY223493.1	...	...	...	...	...	...		...	...	...	...	...	...	...	...	...	...	...	...	...	...		...	...	...	...
11	VARV ma.	India164	AY223484.1	...	...	...	...	...	...		...	...	...	...	...	...	...	...	...	...	...	...	...	...		...	...	...	...
12	VARV ma.	Khateen	AY223491.1	...	...	...	...	...	...		...	...	...	...	...	...	...	...	...	...	...	...	...	...		...	...	...	...
13	VARV ma.	M-A-60	AY223487.1	...	...	...	...	...	...		...	...	...	...	...	...	...	...	...	...	...	...	...	...		...	...	...	...
14	VARV ma.	M-Bl-60	AY223488.1	...	...	...	...	...	...		...	...	...	...	...	...	...	...	...	...	...	...	...	...		...	...	...	...
15	VARV ma.	M-N-60	AY223489.1	...	...	...	...	...	...		...	...	...	...	...	...	...	...	...	...	...	...	...	...		...	...	...	...
16	VARV ma.	M-Sok-60	AY223486.1	...	...	...	...	...	...		...	...	...	...	...	...	...	...	...	...	...	...	...	...		...	...	...	...
17	VARV ma.	TajBarin	AY223482.1	...	...	...	...	...	...		...	...	...	...	...	...	...	...	...	...	...	...	...	...		...	...	...	...
18	VARV ma.	India-1967, ssp. major	X69198.1	...	...	...	...	...	...		...	...	...	...	...	...	...	...	...	...	...	...	...	...		...	...	...	...
19	VARV ma.	United Kingdom 1947 Higgins (Staffordshire)	DQ441446.1	...	...	...	...	...	...		...	...	...	...	...	...	...	...	...	...	...	...	...	...		...	...	...	...
20	VARV ma.	Afghanistan 1970 Variolator 4	DQ437580.1	...	...	...	...	...	...		...	...	...	...	...	...	...	...	...	...	...	...	...	...		...	...	...	...
21	VARV ma.	Bangladesh 1974 (nur islam)	DQ441420.1	...	...	...	...	...	...		...	...	...	...	...	...	...	...	...	...	...	...	...	...		...	...	...	...
22	VARV ma.	Bangladesh 1974 (Shahzaman)	DQ441421.1	...	...	...	...	...	...		...	...	...	...	...	...	...	...	...	...	...	...	...	...		...	...	...	...
23	VARV ma.	Bangladesh 1974 (Solaiman)	DQ441422.1	...	...	...	...	...	...		...	...	...	...	...	...	...	...	...	...	...	...	...	...		...	...	...	...
24	VARV ma.	Bangladesh 1975 v75-550 Banu	DQ437581.1	...	...	...	...	...	...		...	...	...	...	...	...	...	...	...	...	...	...	...	...		...	...	...	...
25	VARV ma.	Benin, Dahomey 1968 (v68-59)	DQ441416.1	...	...	...	...	...	...		...	...	...	...	...	...	...	...	...	...	...	...	...	...		...	...	...	...
26	VARV ma.	Botswana 1972 (v72-143)	DQ441417.1	...	...	...	...	...	...		...	...	...	...	...	...	...	...	...	...	...	...	...	...		...	...	...	...
27	VARV ma.	Botswana 1973 (v73-225)	DQ441418.1	...	...	...	...	...	...		...	...	...	...	...	...	...	...	...	...	...	...	...	...		...	...	...	...
28	VARV ma.	Brazil 1966 (v66-39 Sao Paulo)	DQ441419.1	...	...	...	...	...	...		...	...	...	...	...	...	...	...	...	...	...	...	...	...		...	...	...	...
29	VARV ma.	China Horn 1948; Sabin Lab July 1948	DQ437582.1	...	...	...	...	...	...		...	...	...	...	...	...	...	...	...	...	...	...	...	...		...	...	...	...
30	VARV ma.	Congo 9 1970 (v74-227 Gispen)	DQ441423.1	...	...	...	...	...	...		...	...	...	...	...	...	...	...	...	...	...	...	...	...		...	...	...	...
31	VARV ma.	Congo 1970 v70-46 Kinshasa	DQ437583.1	...	...	...	...	...	...		...	...	...	...	...	...	...	...	...	...	...	...	...	...		...	...	...	...
32	VARV ma.	Ethiopia 1972 (Eth16 R14-1X-72 Addis)	DQ441424.1	...	...	...	...	...	...		...	...	...	...	...	...	...	...	...	...	...	...	...	...		...	...	...	...
33	VARV ma.	Ethiopia 1972 (Eth17 R14-1X-72 Addis)	DQ441425.1	...	...	...	...	...	...		...	...	...	...	...	...	...	...	...	...	...	...	...	...		...	...	...	...
34	VARV ma.	Germany 1958 Heidelberg	DQ437584.1	...	...	...	...	...	...		...	...	...	...	...	...	...	...	...	...	...	...	...	...		...	...	...	...
35	VARV ma.	Guinea 1969 (005)	DQ441426.1	...	...	...	...	...	...		...	...	...	...	...	...	...	...	...	...	...	...	...	...		...	...	...	...
36	VARV ma.	India 1953 (Kali-Muthu-M50 Madras)	DQ441427.1	...	...	...	...	...	...		...	...	...	...	...	...	...	...	...	...	...	...	...	...		...	...	...	...
37	VARV ma.	India 1953 (New Delhi)	DQ441428.1	...	...	...	...	...	...		...	...	...	...	...	...	...	...	...	...	...	...	...	...		...	...	...	...
38	VARV ma.	India 1964 7124 Vellore	DQ437585.1	...	...	...	...	...	...		...	...	...	...	...	...	...	...	...	...	...	...	...	...		...	...	...	...
39	VARV ma.	India 1964 7125 Vellore	DQ437586.1	...	...	...	...	...	...		...	...	...	...	...	...	...	...	...	...	...	...	...	...		...	...	...	...
40	VARV ma.	Iran 1972 2602 Tabriz	DQ437587.1	...	...	...	...	...	...		...	...	...	...	...	...	...	...	...	...	...	...	...	...		...	...	...	...
41	VARV ma.	Japan 1946 (Yamada MS-2(A) Tokyo)	DQ441429.1	...	...	...	...	...	...		...	...	...	...	...	...	...	...	...	...	...	...	...	...		...	...	...	...
42	VARV ma.	Japan 1951 (Harper, Masterseed)	DQ441430.1	...	...	...	...	...	...		...	...	...	...	...	...	...	...	...	...	...	...	...	...		...	...	...	...
43	VARV ma.	Japan 1951 (Stillwell, Masterseed)	DQ441431.1	...	...	...	...	...	...		...	...	...	...	...	...	...	...	...	...	...	...	...	...		...	...	...	...
44	VARV ma.	Korea 1947 (Lee, Masterseed)	DQ441432.1	...	...	...	...	...	...		...	...	...	...	...	...	...	...	...	...	...	...	...	...		...	...	...	...
45	VARV ma.	Kuwait 1967 (K1629)	DQ441433.1	...	...	...	...	...	...		...	...	...	...	...	...	...	...	...	...	...	...	...	...		...	...	...	...
46	VARV ma.	Nepal 1973 V73-175	DQ437588.1	...	...	...	...	...	...		...	...	...	...	...	...	...	...	...	...	...	...	...	...		...	...	...	...
47	VARV ma.	Pakistan 1969 (Rafig Lahore)	DQ437589.1	...	...	...	...	...	...		...	...	...	...	...	...	...	...	...	...	...	...	...	...		...	...	...	...
48	VARV ma.	Sierra Leone 1969 (V68-258)	DQ441437.1	...	...	...	...	...	...		...	...	...	...	...	...	...	...	...	...	...	...	...	...		...	...	...	...
49	VARV ma.	Somalia 1977 (V77-1252)	DQ441438.1	...	...	...	...	...	...		...	...	...	...	...	...	...	...	...	...	...	...	...	...		...	...	...	...
50	VARV ma.	SOM77_1605_139	DQ441439.1	...	...	...	...	...	...		...	...	...	...	...	...	...	...	...	...	...	...	...	...		...	...	...	...
51	VARV ma.	Somalia 1977; V77-2479	DQ437590.1	...	...	...	...	...	...		...	...	...	...	...	...	...	...	...	...	...	...	...	...		...	...	...	...
52	VARV ma.	South Africa 1965 (102 Natal, Ingwavuma)	DQ441435.1	...	...	...	...	...	...		...	...	...	...	...	...	...	...	...	...	...	...	...	...		...	...	...	...
53	VARV ma.	South Africa 1965 (103 T'vaal, Nelspruit)	DQ441436.1	...	...	...	...	...	...		...	...	...	...	...	...	...	...	...	...	...	...	...	...		...	...	...	...
54	VARV ma.	United Kingdom 1946 Harvey	DQ441444.1	...	...	...	...	...	...		...	...	...	...	...	...	...	...	...	...	...	...	...	...		...	...	...	...
55	VARV ma.	Sudan 1947 (Juba)	DQ441440.1	...	...	...	...	...	...		...	...	...	...	...	...	...	...	...	...	...	...	...	...		...	...	...	...
56	VARV ma.	Sudan 1947 (Rumbec)	DQ441441.1	...	...	...	...	...	...		...	...	...	...	...	...	...	...	...	...	...	...	...	...		...	...	...	...
57	VARV ma.	Sumatra 1970 V70-228	DQ441442.1	...	...	...	...	...	...		...	...	...	...	...	...	...	...	...	...	...	...	...	...		...	...	...	...
58	VARV ma.	Syria 1972 V72-199	DQ437592.1	...	...	...	...	...	...		...	...	...	...	...	...	...	...	...	...	...	...	...	...		...	...	...	...
59	VARV ma.	Tanzania 1965 kembula	DQ441443.1	...	...	...	...	...	...		...	...	...	...	...	...	...	...	...	...	...	...	...	...		...	...	...	...
60	VARV ma.	United Kingdom 1946 Hinden (Middlesex)	DQ441445.1	...	...	...	...	...	...		...	...	...	...	...	...	...	...	...	...	...	...	...	...		...	...	...	...
61	VARV ma.	United Kingdom 1952 Butler	DQ441447.1	...	...	...	...	...	...		...	...	...	...	...	...	...	...	...	...	...	...	...	...		...	...	...	...
62	VARV ma.	Yugoslavia 1972 V72-164	DQ441448.1	...	...	...	...	...	...		...	...	...	...	...	...	...	...	...	...	...	...	...	...		...	...	...	...
63	VARV ma.	Sumatra 1970 V70-222	DQ437591.1	...	...	...	...	...	...		...	...	...	...	...	...	...	...	...	...	...	...	...	...		...	...	...	...
64	VARV ma.	India-1967, ssp. major	NC_001611.1	...	...	...	...	...	...		...	...	...	...	...	...	...	...	...	...	...	...	...	...		...	...	...	...
65	VARV ma.	PoxSib	JX080526.1	---	---	---	---	---	---		---	---	---	---	---	---	---	---	---	---	---	---	---	---		...	...	...	...
66	VARV ma.	VD21, 17th century	KY358055.1	...	...	...	...	...	...		...	...	...	...	...	...	...	...	...	...	...	...	...	...		...	...	...	...
67	VARV ma.	Niger 1969 (001, importation from Nigeria)	DQ441434.1	...	...	...	...	...	...		...	...	...	...	...	...	.A. (H)	...	...	...	...	...	...	...		...	...	...	...
				D	D	D	L	A	I		K	K	P	E	A	K	R	E	A	I	V	K	A	D		I	E	K	C
				GAT	GAT	GAT	CTT	GCA	ATT		AAA	AAG	CCA	GAG	GCT	AAA	CGC	GAA	GCA	ATT	GTT	AAA	GCC	GAT		ATA	GAA	AAG	TGT
1	VARV mi.	Garcia-1966	X76266.1	...	...	...	...	...	...		...	...	...	...	...	...	...	...	...	...	...	...	...	...		...	...	...	...
2	VARV mi.	Garcia-1966	Y16780.1	...	...	...	...	...	...		...	...	...	...	...	...	...	...	...	...	...	...	...	...		...	...	...	...
				D	D	D	L	A	I		K	K	P	E	E	K	R	K	A	V	V	K	A	E		I	E	K	C
				---	---	---	---	---	---		--.	AAA	CCA	GAA	GAA	AAA	CGT	AAA	GCG	GTT	GTT	AAA	GCA	GAA		ATC	GAG	AAA	TGC
1	Volepox	Volepox virus	DQ374627.1	---	---	---	---	---	---		--.	...	...	...	...	...	...	...	...	...	...	...	...	...		...	...	...	...
				D	D	D	M	A	I		K	K	P	E	E	P	V	K	R	K	V	V	K	N	K	N	K	H	K	V	V	K	A	D		I	E	K	C
				GAT	GAT	GAC	ATG	GCG	ATT		AAA	AAA	CCA	GAA	GAA	CCA	GTT	AAA	CGT	AAA	GTA	GTT	AAA	AAC	AAA	AAT	AAA	CAT	AAA	GTG	GTT	AAA	GCA	GAT		ATA	GAG	AAA	TGC
1	SkPXV	SKUNK	AY299088.1	...	...	...	...	...	...		...	...	...	...	...	...	...	...	...	...	...	...	...	...	...	...	...	...	...	...	...	...	...	...		...	...	...	...
2	SkPXV	WA	NC_031038.1	...	...	...	...	...	...		...	...	...	...	...	...	...	...	...	...	...	...	...	...	...	...	...	...	...	...	...	...	...	...		...	...	...	...
3	SkPXV	WA	KU749310.1	...	...	...	...	...	...		...	...	...	...	...	...	...	...	...	...	...	...	...	...	...	...	...	...	...	...	...	...	...	...		...	...	...	...
Deviations of VACV/VARV-typical epitopes are marked in red. Matches are indicated by dots.
